# Supplementary material for: Structure of Venezuelan equine encephalitis virus in complex with the LDLRAD3 receptor
Source: Nature. 2021 Oct 13;598(7882):672–6. doi: 10.1038/s41586-021-03963-9 (PMC8550936; doi:10.1038/s41586-021-03963-9)
Supplement: Supplementary file 5 — Source Data Fig. 3 [file 41586_2021_3963_MOESM5_ESM.xls]

## Sheet: Fig 3a
	Empty vector	WT	Q18K	L19D	L20S	P21Y	G22D	N23K	N24E	F25D	T26E	N27L	E28R	N30E	I31R	P32D	G33D	N34Y	F35K	M36T	S38K	N39T	G40K	R41E	P44R	G45E	A46K	Q48V	D50V	G51H	L52D	P53D	F56D	D57V	K58D	S59R	K62E	E63K	P65D	K66Y	A67R	K68E	S69H	K70E
	17	100	91	109	111	104	113	91	116	120	128	63	83	88	97	153	19	95	40	10	107	130	113	63	9	106	128	127	10	69	104	113	130	16	114	86	93	97	123	106	99	97	106	102
	13	98	114	120	121	106	125	96	124	114	139	69	114	86	97	162	15	100	29	12	93	150	93	83	10	132	139	104	15	55	109	93	143	17	102	86	114	93	125	107	100	104	106	113
	14	102	79	106	95	90	106	88	106	106	113	62	79	77	84	144	15	86	24	8	97	111	93	67	10	102	97	104	9	42	69	102	106	10	104	83	100	86	106	74	86	83	93	99
VEEV-GFP infection

## Sheet: Fig 3c
Technical replicate values
TRD-14	3B4C-4	Isotype (H77.39)
2.674	0.384	2.002	Replicate 1
2.017	0.408	2.468
1.688	0.53	2.429
1.839	0.289	2.433	Replicate 2
1.978	0.285	2.276
2.244	0.294	2.335
0.918	0.364	2.176	Replicate 3
1.678	0.37	1.493
1.376	0.457	2.144
Averaged technical replicate values (plotted in the figure graph and used to run stats):
TRD-14	3B4C-4	Isotype (H77.39)
2.12633	0.440667	2.29967
2.02033	0.289333	2.348
1.324	0.397	1.93767
