# Supplementary material for: Structure of Venezuelan equine encephalitis virus in complex with the LDLRAD3 receptor
Source: Nature. 2021 Oct 13;598(7882):672–6. doi: 10.1038/s41586-021-03963-9 (PMC8550936; doi:10.1038/s41586-021-03963-9)
Supplement: Supplementary file 6 — Source Data Extended Data Fig. 1 [file 41586_2021_3963_MOESM6_ESM.xls]

## Sheet: EDFig 1b
VEEV VLP FSC plot					VEEV VLP + LDLRAD3(D1) FSC plot
Spatial Frequency (x)	FSC (y)				Spatial Frequency (x)	FSC (y)
0.001001	1				0.001001	1
0.0012987	1				0.0012987	1
0.0025974	1				0.0025974	1
0.0038961	0.999995				0.0038961	0.999998
0.00519481	0.999993				0.00519481	0.99998
0.00649351	0.999992				0.00649351	0.999977
0.00779221	0.999991				0.00779221	0.999969
0.00909091	0.999995				0.00909091	0.999979
0.0103896	0.999992				0.0103896	0.999978
0.0116883	0.999985				0.0116883	0.99998
0.012987	0.999966				0.012987	0.999959
0.0142857	0.999989				0.0142857	0.999964
0.0155844	0.999969				0.0155844	0.99996
0.0168831	0.999948				0.0168831	0.999956
0.0181818	0.999974				0.0181818	0.999961
0.0194805	0.999951				0.0194805	0.999931
0.0207792	0.99994				0.0207792	0.99985
0.0220779	0.999972				0.0220779	0.999953
0.0233766	0.999959				0.0233766	0.999937
0.0246753	0.999941				0.0246753	0.999905
0.025974	0.999939				0.025974	0.999899
0.0272727	0.999892				0.0272727	0.999866
0.0285714	0.999853				0.0285714	0.999821
0.0298701	0.999857				0.0298701	0.99981
0.0311688	0.999893				0.0311688	0.999887
0.0324675	0.999871				0.0324675	0.999749
0.0337662	0.99991				0.0337662	0.999854
0.0350649	0.999806				0.0350649	0.999703
0.0363636	0.999804				0.0363636	0.999745
0.0376623	0.999759				0.0376623	0.999665
0.038961	0.99978				0.038961	0.999552
0.0402597	0.999803				0.0402597	0.999504
0.0415584	0.999719				0.0415584	0.999377
0.0428571	0.999599				0.0428571	0.999294
0.0441558	0.999632				0.0441558	0.999302
0.0454545	0.999639				0.0454545	0.999322
0.0467532	0.999489				0.0467532	0.998874
0.0480519	0.9994				0.0480519	0.998496
0.0493506	0.999289				0.0493506	0.998388
0.0506494	0.999153				0.0506494	0.998439
0.0519481	0.999006				0.0519481	0.997859
0.0532468	0.999054				0.0532468	0.997775
0.0545455	0.99917				0.0545455	0.997981
0.0558442	0.998997				0.0558442	0.997503
0.0571429	0.999029				0.0571429	0.997933
0.0584416	0.999025				0.0584416	0.997666
0.0597403	0.998904				0.0597403	0.997268
0.061039	0.999062				0.061039	0.996933
0.0623377	0.998994				0.0623377	0.996114
0.0636364	0.998684				0.0636364	0.995665
0.0649351	0.998333				0.0649351	0.996397
0.0662338	0.997875				0.0662338	0.996112
0.0675325	0.997105				0.0675325	0.995338
0.0688312	0.996656				0.0688312	0.99544
0.0701299	0.996406				0.0701299	0.995825
0.0714286	0.996608				0.0714286	0.995311
0.0727273	0.997087				0.0727273	0.995954
0.074026	0.997213				0.074026	0.994965
0.0753247	0.996832				0.0753247	0.994911
0.0766234	0.9965				0.0766234	0.994458
0.0779221	0.996359				0.0779221	0.994267
0.0792208	0.996252				0.0792208	0.99409
0.0805195	0.995559				0.0805195	0.992815
0.0818182	0.995787				0.0818182	0.993985
0.0831169	0.99569				0.0831169	0.993504
0.0844156	0.995132				0.0844156	0.992961
0.0857143	0.995177				0.0857143	0.993083
0.087013	0.995063				0.087013	0.990759
0.0883117	0.994953				0.0883117	0.991115
0.0896104	0.993968				0.0896104	0.990484
0.0909091	0.994155				0.0909091	0.990314
0.0922078	0.994049				0.0922078	0.988525
0.0935065	0.992011				0.0935065	0.987917
0.0948052	0.991792				0.0948052	0.988555
0.0961039	0.990849				0.0961039	0.984656
0.0974026	0.991062				0.0974026	0.984189
0.0987013	0.990047				0.0987013	0.984775
0.1	0.990084				0.1	0.984538
0.101299	0.988182				0.101299	0.98396
0.102597	0.987933				0.102597	0.982093
0.103896	0.985976				0.103896	0.979711
0.105195	0.98568				0.105195	0.977288
0.106494	0.983546				0.106494	0.974457
0.107792	0.98379				0.107792	0.970401
0.109091	0.983178				0.109091	0.968525
0.11039	0.981164				0.11039	0.966603
0.111688	0.979382				0.111688	0.965098
0.112987	0.975836				0.112987	0.96261
0.114286	0.972543				0.114286	0.960553
0.115584	0.973845				0.115584	0.962392
0.116883	0.974313				0.116883	0.962458
0.118182	0.973196				0.118182	0.959895
0.119481	0.96972				0.119481	0.957028
0.120779	0.966602				0.120779	0.949227
0.122078	0.969589				0.122078	0.946707
0.123377	0.963661				0.123377	0.943843
0.124675	0.959089				0.124675	0.934439
0.125974	0.955958				0.125974	0.932302
0.127273	0.956752				0.127273	0.932137
0.128571	0.780897				0.128571	0.930975
0.12987	0.771426				0.12987	0.926082
0.131169	0.79506				0.131169	0.921434
0.132468	0.808171				0.132468	0.920861
0.133766	0.802369				0.133766	0.913458
0.135065	0.808148				0.135065	0.902879
0.136364	0.805849				0.136364	0.90151
0.137662	0.808842				0.137662	0.838855
0.138961	0.801416				0.138961	0.839026
0.14026	0.801373				0.14026	0.832627
0.141558	0.778896				0.141558	0.812802
0.142857	0.776231				0.142857	0.808637
0.144156	0.767954				0.144156	0.797968
0.145455	0.7609				0.145455	0.802846
0.146753	0.779094				0.146753	0.818031
0.148052	0.793353				0.148052	0.82073
0.149351	0.778683				0.149351	0.798775
0.150649	0.759039				0.150649	0.796548
0.151948	0.764927				0.151948	0.791046
0.153247	0.74238				0.153247	0.766645
0.154545	0.754953				0.154545	0.756429
0.155844	0.743811				0.155844	0.744896
0.157143	0.742133				0.157143	0.744476
0.158442	0.725529				0.158442	0.720183
0.15974	0.727021				0.15974	0.708323
0.161039	0.716933				0.161039	0.709986
0.162338	0.707121				0.162338	0.687737
0.163636	0.683967				0.163636	0.674775
0.164935	0.687529				0.164935	0.685931
0.166234	0.696016				0.166234	0.689109
0.167532	0.677576				0.167532	0.698455
0.168831	0.700556				0.168831	0.683313
0.17013	0.688179				0.17013	0.672054
0.171429	0.681421				0.171429	0.656232
0.172727	0.678344				0.172727	0.634743
0.174026	0.672708				0.174026	0.64292
0.175325	0.674614				0.175325	0.633191
0.176623	0.677768				0.176623	0.63019
0.177922	0.690738				0.177922	0.64486
0.179221	0.690867				0.179221	0.652856
0.180519	0.692592				0.180519	0.656251
0.181818	0.689788				0.181818	0.636618
0.183117	0.684381				0.183117	0.619861
0.184416	0.674401				0.184416	0.634865
0.185714	0.676805				0.185714	0.617726
0.187013	0.654432				0.187013	0.611234
0.188312	0.64356				0.188312	0.617377
0.18961	0.63941				0.18961	0.580993
0.190909	0.621258				0.190909	0.566912
0.192208	0.614038				0.192208	0.58017
0.193506	0.618931				0.193506	0.570789
0.194805	0.625604				0.194805	0.570041
0.196104	0.607443				0.196104	0.533414
0.197403	0.610088				0.197403	0.549868
0.198701	0.605532				0.198701	0.541241
0.2	0.582349				0.2	0.491318
0.201299	0.596853				0.201299	0.472466
0.202597	0.555332				0.202597	0.458075
0.203896	0.569531				0.203896	0.455825
0.205195	0.546822				0.205195	0.430402
0.206494	0.55432				0.206494	0.421099
0.207792	0.531333				0.207792	0.396061
0.209091	0.511548				0.209091	0.410374
0.21039	0.508922				0.21039	0.389827
0.211688	0.478113				0.211688	0.35833
0.212987	0.445423				0.212987	0.340121
0.214286	0.444194				0.214286	0.342272
0.215584	0.446441				0.215584	0.323335
0.216883	0.424368				0.216883	0.303331
0.218182	0.386707				0.218182	0.295508
0.219481	0.383775				0.219481	0.270153
0.220779	0.361876				0.220779	0.267685
0.222078	0.374657				0.222078	0.246924
0.223377	0.381119				0.223377	0.227499
0.224675	0.33147				0.224675	0.225027
0.225974	0.301041				0.225974	0.220977
0.227273	0.271731				0.227273	0.183879
0.228571	0.261886				0.228571	0.171608
0.22987	0.237552				0.22987	0.160658
0.231169	0.216144				0.231169	0.151064
0.232468	0.192727				0.232468	0.150717
0.233766	0.186817				0.233766	0.158607
0.235065	0.190449				0.235065	0.13023
0.236364	0.160756				0.236364	0.114244
0.237662	0.141958				0.237662	0.099112
0.238961	0.154559				0.238961	0.083906
0.24026	0.143813				0.24026	0.0882373
0.241558	0.131437				0.241558	0.0688186
0.242857	0.126719				0.242857	0.079988
0.244156	0.0731173				0.244156	0.0688571
0.245455	0.0937481				0.245455	0.0447874
0.246753	0.114264				0.246753	0.0518919
0.248052	0.0733472				0.248052	0.0386438
0.249351	0.0676509				0.249351	0.0225271
0.250649	0.0930618				0.250649	0.0375332
0.251948	0.0927828				0.251948	0.0454983
0.253247	0.0791654				0.253247	0.0397312
0.254545	0.0616605				0.254545	0.044021
0.255844	0.0598933				0.255844	0.0568365
0.257143	0.0541776				0.257143	0.041999
0.258442	0.0694778				0.258442	0.0270664
0.25974	0.0472165				0.25974	0.02512
0.261039	0.0259707				0.261039	0.0225835
0.262338	0.0447518				0.262338	0.0254192
0.263636	0.0373622				0.263636	0.00132119
0.264935	0.0309395				0.264935	0.0206414
0.266234	-0.0106927				0.266234	0.0151584
0.267532	-0.0105478				0.267532	0.0111036
0.268831	0.00381569				0.268831	0.0171648
0.27013	-0.00960402				0.27013	0.0169352
0.271429	0.0331178				0.271429	0.0164467
0.272727	0.0146883				0.272727	0.00923172
0.274026	0.00249865				0.274026	0.00255488
0.275325	0.00638654				0.275325	0.0215027
0.276623	0.00423465				0.276623	0.0106149
0.277922	-0.00216261				0.277922	0.000152086
0.279221	-0.000918601				0.279221	0.0106159
0.280519	-0.0183581				0.280519	-0.00617244
0.281818	-0.00197412				0.281818	0.00693542
0.283117	0.00607367				0.283117	0.000139565
0.284416	0.0191565				0.284416	-0.0071455
0.285714	0.0106661				0.285714	-0.0145911
0.287013	0.0120663				0.287013	-0.00487858
0.288312	0.00910752				0.288312	0.00149453
0.28961	0.00701959				0.28961	-0.00963926
0.290909	0.00785669				0.290909	-0.00984687
0.292208	0.00870711				0.292208	-0.00882761
0.293506	-0.0032484				0.293506	-0.028022
0.294805	-0.00228296				0.294805	-0.0168117
0.296104	-0.00441265				0.296104	0.0151654
0.297403	0.0177988				0.297403	-0.00811726
0.298701	-0.00121839				0.298701	-0.0028956
0.3	0.00379049				0.3	-0.00783393
0.301299	0.00432372				0.301299	-0.0159473
0.302597	-0.00725732				0.302597	-0.0159915
0.303896	-0.0146338				0.303896	-0.0210816
0.305195	-0.00153099				0.305195	-0.0264133
0.306494	-0.0111631				0.306494	-0.00591468
0.307792	0.0209269				0.307792	-0.00074713
0.309091	0.0123495				0.309091	-0.00752862
0.31039	0.00819832				0.31039	-0.00518893
0.311688	-0.0191436				0.311688	-0.00807438
0.312987	-0.00823933				0.312987	-0.0266722
0.314286	-0.00482303				0.314286	-0.0263583
0.315584	-0.00510993				0.315584	-0.0117181
0.316883	-0.0226178				0.316883	-0.00237276
0.318182	-0.00546803				0.318182	-0.0140326
0.319481	0.00295546				0.319481	0.00726083
0.320779	-0.00673987				0.320779	0.00320114
0.322078	0.0164002				0.322078	0.00467456
0.323377	-0.000184601				0.323377	0.00409693
0.324675	-0.00878846				0.324675	-0.00299758
0.325974	-0.00138344				0.325974	0.0207309
0.327273	0.00975968				0.327273	0.00949017
0.328571	0.00979783				0.328571	-0.00977182
0.32987	0.0163657				0.32987	-0.000834196
0.331169	0.0202137				0.331169	0.0111516
0.332468	0.015637				0.332468	-0.00221634
0.333766	0.00662832				0.333766	0.00982068
0.335065	0.0162053				0.335065	-0.00583072
0.336364	-0.0116747				0.336364	-0.0135263
0.337662	-0.0105349				0.337662	0.00122764
0.338961	-0.00424833				0.338961	-0.00244498
0.34026	0.0125144				0.34026	0.00208529
0.341558	0.00995086				0.341558	0.00134885
0.342857	-0.00081548				0.342857	0.0154542
0.344156	-0.00395428				0.344156	0.0165766
0.345455	-0.0203673				0.345455	0.00882012
0.346753	0.000150011				0.346753	0.0164057
0.348052	-0.0146266				0.348052	-0.00558704
0.349351	-0.0144144				0.349351	-0.000471913
0.350649	0.00949843				0.350649	0.00652785
0.351948	-0.00235702				0.351948	-0.0135365
0.353247	-0.0125192				0.353247	0.00924495
0.354545	0.00478925				0.354545	0.00658861
0.355844	-0.012727				0.355844	0.00598207
0.357143	0.000204988				0.357143	-0.000414437
0.358442	-0.00164718				0.358442	-0.00802935
0.35974	0.00441661				0.35974	0.000268914
0.361039	0.0254509				0.361039	-0.0049097
0.362338	0.00275156				0.362338	-0.0106782
0.363636	0.00525561				0.363636	0.00480452
0.364935	0.00256836				0.364935	0.00565157
0.366234	0.0052011				0.366234	-0.00185185
0.367532	0.00384286				0.367532	-0.000555354
0.368831	0.00469686				0.368831	-0.00770451
0.37013	0.00245066				0.37013	-0.007931
0.371429	0.00441812				0.371429	0.0160218
0.372727	0.00104495				0.372727	0.00838701
0.374026	-0.0111523				0.374026	0.00736438
0.375325	-0.00477353				0.375325	-0.0138906
0.376623	-0.00764678				0.376623	9.43424e-05
0.377922	0.0143985				0.377922	-0.00748235
0.379221	0.0147842				0.379221	-0.00607584
0.380519	0.00932049				0.380519	0.00412275
0.381818	0.00748008				0.381818	-0.0109922
0.383117	0.00170055				0.383117	-0.00187277
0.384416	-0.0101571				0.384416	-0.00814385
0.385714	0.00367831				0.385714	-0.00661655
0.387013	0.0157373				0.387013	-0.00561746
0.388312	0.0166963				0.388312	0.00778417
0.38961	0.0336385				0.38961	-0.00416629
0.390909	0.00803827				0.390909	-0.00275363
0.392208	0.00983895				0.392208	-0.00285553
0.393506	-0.00456394				0.393506	-0.00671272
0.394805	0.016938				0.394805	0.00333632
0.396104	0.0273702				0.396104	0.0035933
0.397403	0.0239471				0.397403	0.00761034
0.398701	0.00244179				0.398701	0.00434431
0.4	0.013882				0.4	0.00016072
0.401299	0.0127367				0.401299	-0.0123444
0.402597	-0.00761696				0.402597	0.00168658
0.403896	-0.00170211				0.403896	0.00782382
0.405195	0.00740224				0.405195	0.00643553
0.406494	-0.00243999				0.406494	-0.0136864
0.407792	-0.00788163				0.407792	-0.0113425
0.409091	-0.0028523				0.409091	-0.000598191
0.41039	0.0146793				0.41039	-0.00480745
0.411688	0.010164				0.411688	0.0158804
0.412987	2.46913e-05				0.412987	-0.0117905
0.414286	0.00363894				0.414286	-0.00730631
0.415584	0.00178633				0.415584	-0.0118293
0.416883	-0.00607619				0.416883	-0.00755849
0.418182	0.0100223				0.418182	-0.00504016
0.419481	0.0011785				0.419481	-0.00936696
0.420779	-0.00193726				0.420779	-0.0141598
0.422078	-0.0069991				0.422078	0.00517015
0.423377	-0.010326				0.423377	-0.00328779
0.424675	-0.00620542				0.424675	-0.00347956
0.425974	-0.0172233				0.425974	-0.00965364
0.427273	0.000223475				0.427273	0.00886707
0.428571	0.00347315				0.428571	-0.000973284
0.42987	0.00450938				0.42987	-0.000776083
0.431169	-0.0123894				0.431169	0.00268943
0.432468	-0.0109507				0.432468	-0.00388853
0.433766	-0.00827806				0.433766	-0.0209245
0.435065	-0.000821768				0.435065	-0.016986
0.436364	0.0136972				0.436364	-0.00796287
0.437662	-0.00146607				0.437662	-0.00916261
0.438961	0.0125818				0.438961	-0.00287736
0.44026	-0.00212064				0.44026	-0.00348216
0.441558	-0.0122704				0.441558	0.00438433
0.442857	0.00533882				0.442857	0.00545626
0.444156	-0.00102345				0.444156	0.000800275
0.445455	0.00102982				0.445455	0.0106842
0.446753	0.00680157				0.446753	0.00263024
0.448052	0.0104842				0.448052	-0.00117753
0.449351	-0.00397245				0.449351	-0.00351757
0.450649	0.0187285				0.450649	-0.00904043
0.451948	0.0106877				0.451948	-0.00687017
0.453247	0.00367958				0.453247	0.010317
0.454545	0.000633259				0.454545	0.0134625
