# Supplementary material for: Structure of Venezuelan equine encephalitis virus in complex with the LDLRAD3 receptor
Source: Nature. 2021 Oct 13;598(7882):672–6. doi: 10.1038/s41586-021-03963-9 (PMC8550936; doi:10.1038/s41586-021-03963-9)
Supplement: Supplementary file 7 — Source Data Extended Data Fig. 4 [file 41586_2021_3963_MOESM7_ESM.xls]

## Sheet: EDFig 4a
	Empty vector	WT	Q18K	L19D	L20S	P21Y	G22D	N23K	N24E	F25D	T26E	N27L	E28R	N30E	I31R	P32D	G33D	N34Y	F35K	M36T	S38K	N39T	G40K	R41E	P44R	G45E	A46K	Q48V	D50V	G51H	L52D	P53D	F56D	D57V	K58D	S59R	K62E	E63K	P65D	K66Y	A67R	K68E	S69H	K70E
	8	108	78	118	125	74	141	120	114	114	99	114	116	103	59	87	99	95	135	72	104	106	99	108	95	110	122	106	51	133	114	106	95	72	106	89	122	127	133	127	103	114	114	110
	7	93	65	101	89	55	89	74	74	72	68	78	103	78	51	53	63	65	74	42	65	63	51	70	66	78	110	76	49	93	118	87	106	53	110	74	118	101	103	91	99	93	91	93
	9	99	101	125	95	82	118	120	91	139	87	106	82	95	93	95	108	104	137	99	99	103	87	97	72	91	82	89	55	101	95	104	103	89	120	108	122	97	70	84	106	110	95	95
FLAG staining
