# Supplementary material for: Structure of Venezuelan equine encephalitis virus in complex with the LDLRAD3 receptor
Source: Nature. 2021 Oct 13;598(7882):672–6. doi: 10.1038/s41586-021-03963-9 (PMC8550936; doi:10.1038/s41586-021-03963-9)
Supplement: Supplementary file 8 — Source Data Extended Data Fig. 5 [file 41586_2021_3963_MOESM8_ESM.xls]

## Sheet: EDFig 5b
VEEV VLP + LDLRAD3(D1+D2) FSC plot
Spatial Frequency (x)	FSC (y)
0.001001	1
0.00114943	0.999999
0.00229885	0.999998
0.00344828	0.999924
0.0045977	0.999874
0.00574713	0.999971
0.00689655	0.999988
0.00804598	0.99991
0.0091954	0.999959
0.0103448	0.999973
0.0114943	0.99997
0.0126437	0.999965
0.0137931	0.999955
0.0149425	0.99986
0.016092	0.999961
0.0172414	0.99997
0.0183908	0.999953
0.0195402	0.999802
0.0206897	0.999889
0.0218391	0.999873
0.0229885	0.999839
0.0241379	0.999739
0.0252874	0.999697
0.0264368	0.999674
0.0275862	0.99966
0.0287356	0.999552
0.0298851	0.999761
0.0310345	0.999581
0.0321839	0.999659
0.0333333	0.999391
0.0344828	0.999506
0.0356322	0.99952
0.0367816	0.999446
0.037931	0.999321
0.0390805	0.999159
0.0402299	0.998917
0.0413793	0.998933
0.0425287	0.998999
0.0436782	0.998795
0.0448276	0.998355
0.045977	0.997596
0.0471264	0.99751
0.0482759	0.99721
0.0494253	0.996722
0.0505747	0.996726
0.0517241	0.996709
0.0528736	0.996819
0.054023	0.995417
0.0551724	0.996394
0.0563218	0.996547
0.0574713	0.996215
0.0586207	0.996123
0.0597701	0.994107
0.0609195	0.994491
0.062069	0.994889
0.0632184	0.992749
0.0643678	0.992709
0.0655172	0.993531
0.0666667	0.99216
0.0678161	0.992913
0.0689655	0.993636
0.0701149	0.992978
0.0712644	0.992365
0.0724138	0.992102
0.0735632	0.988757
0.0747126	0.988953
0.0758621	0.98899
0.0770115	0.98877
0.0781609	0.989998
0.0793103	0.989124
0.0804598	0.987742
0.0816092	0.987075
0.0827586	0.985001
0.083908	0.983207
0.0850575	0.982993
0.0862069	0.983271
0.0873563	0.981674
0.0885057	0.97908
0.0896552	0.976604
0.0908046	0.975096
0.091954	0.971145
0.0931034	0.972041
0.0942529	0.971792
0.0954023	0.97104
0.0965517	0.968228
0.0977011	0.967091
0.0988506	0.962239
0.1	0.960983
0.101149	0.953025
0.102299	0.94298
0.103448	0.941688
0.104598	0.941037
0.105747	0.939672
0.106897	0.939754
0.108046	0.929998
0.109195	0.926877
0.110345	0.93038
0.111494	0.917887
0.112644	0.917298
0.113793	0.906547
0.114943	0.901684
0.116092	0.899688
0.117241	0.886167
0.118391	0.844225
0.11954	0.828799
0.12069	0.836008
0.121839	0.827057
0.122989	0.831346
0.124138	0.824137
0.125287	0.817046
0.126437	0.807401
0.127586	0.797516
0.128736	0.775451
0.129885	0.771224
0.131034	0.754595
0.132184	0.746655
0.133333	0.740302
0.134483	0.727795
0.135632	0.714316
0.136782	0.678719
0.137931	0.692763
0.13908	0.690853
0.14023	0.682781
0.141379	0.684094
0.142529	0.651499
0.143678	0.641016
0.144828	0.624228
0.145977	0.596344
0.147126	0.594079
0.148276	0.569237
0.149425	0.540973
0.150575	0.543546
0.151724	0.53323
0.152874	0.509028
0.154023	0.500268
0.155172	0.480984
0.156322	0.461726
0.157471	0.463272
0.158621	0.459627
0.15977	0.47331
0.16092	0.467653
0.162069	0.464481
0.163218	0.427107
0.164368	0.42605
0.165517	0.415142
0.166667	0.441899
0.167816	0.403084
0.168966	0.374691
0.170115	0.354145
0.171264	0.381251
0.172414	0.40176
0.173563	0.36174
0.174713	0.358951
0.175862	0.334412
0.177011	0.319281
0.178161	0.321443
0.17931	0.344209
0.18046	0.316889
0.181609	0.29124
0.182759	0.328913
0.183908	0.302414
0.185057	0.281455
0.186207	0.273687
0.187356	0.279192
0.188506	0.268568
0.189655	0.246055
0.190805	0.271575
0.191954	0.275723
0.193103	0.230275
0.194253	0.215269
0.195402	0.202499
0.196552	0.186144
0.197701	0.193694
0.198851	0.194461
0.2	0.149144
0.201149	0.16931
0.202299	0.140138
0.203448	0.12297
0.204598	0.107122
0.205747	0.0784815
0.206897	0.0808547
0.208046	0.0938313
0.209195	0.0934573
0.210345	0.0729097
0.211494	0.074229
0.212644	0.062357
0.213793	0.054598
0.214943	0.0857076
0.216092	0.0572494
0.217241	0.0507993
0.218391	0.0553066
0.21954	0.0263164
0.22069	0.030785
0.221839	0.0377572
0.222989	0.0358598
0.224138	0.0283758
0.225287	0.0195338
0.226437	0.032699
0.227586	0.0392007
0.228736	0.0490804
0.229885	0.0145498
0.231034	0.0166272
0.232184	0.0267326
0.233333	0.0108568
0.234483	0.0247679
0.235632	0.0245803
0.236782	0.0148338
0.237931	0.000902095
0.23908	0.0282769
0.24023	0.00212535
0.241379	0.0100498
0.242529	0.0272986
0.243678	0.00174986
0.244828	0.00299643
0.245977	0.0118803
0.247126	-0.0074022
0.248276	-0.018147
0.249425	-0.0145908
0.250575	-0.00267467
0.251724	0.0150955
0.252874	0.00505129
0.254023	-0.0127198
0.255172	-0.0147492
0.256322	-0.0148345
0.257471	-0.028136
0.258621	-0.00108922
0.25977	0.0204741
0.26092	0.0141897
0.262069	-0.0175252
0.263218	0.00622877
0.264368	-0.0255722
0.265517	-0.00463366
0.266667	0.00926349
0.267816	0.0134116
0.268966	-0.000287239
0.270115	-0.000837365
0.271264	0.000943735
0.272414	0.0148476
0.273563	0.0117483
0.274713	-0.0130589
0.275862	0.0076949
0.277011	-0.00327395
0.278161	-0.0106869
0.27931	-0.0132663
0.28046	-0.000732907
0.281609	0.00687527
0.282759	-0.0020629
0.283908	-0.00494363
0.285057	-0.00886187
0.286207	0.0126135
0.287356	-0.00324822
0.288506	0.00334406
0.289655	0.00408195
0.290805	0.0141975
0.291954	0.00213831
0.293103	0.00223667
0.294253	0.00937925
0.295402	0.0138878
0.296552	-0.0209358
0.297701	-0.00515403
0.298851	0.00435018
0.3	0.00623832
0.301149	-0.00410454
0.302299	0.00141078
0.303448	-0.00450986
0.304598	-0.00288816
0.305747	0.00353643
0.306897	-0.00271154
0.308046	0.0053885
0.309195	-0.00126044
0.310345	0.00908612
0.311494	0.0229418
0.312644	0.0210499
0.313793	0.00228645
0.314943	0.0104523
0.316092	0.00278107
0.317241	0.00322423
0.318391	0.00663354
0.31954	0.00582444
0.32069	0.00438078
0.321839	0.00950438
0.322989	0.0147867
0.324138	0.00408155
0.325287	-0.00940501
0.326437	-0.013846
0.327586	-0.0146666
0.328736	-0.00621432
0.329885	0.000119939
0.331034	-0.00161091
0.332184	0.00729425
0.333333	0.00696101
0.334483	0.0124245
0.335632	0.0143918
0.336782	0.0147726
0.337931	-0.00129861
0.33908	-0.0166851
0.34023	-0.00750643
0.341379	0.00077511
0.342529	0.00693811
0.343678	0.00774194
0.344828	-0.00309244
0.345977	0.00257426
0.347126	-0.0100761
0.348276	-0.00927943
0.349425	-0.0028757
0.350575	-0.0028884
0.351724	-0.00195707
0.352874	-0.0092153
0.354023	-0.0104482
0.355172	-0.0105783
0.356322	-0.00208584
0.357471	-0.0114262
0.358621	-0.00313981
0.35977	-0.00154491
0.36092	0.00633961
0.362069	0.00147343
0.363218	-0.0123047
0.364368	-0.015113
0.365517	0.00512597
0.366667	-0.00378938
0.367816	0.00493121
0.368966	0.00303002
0.370115	-0.0091539
0.371264	0.000831071
0.372414	-0.0240205
0.373563	0.00500373
0.374713	0.000602038
0.375862	-0.00345471
0.377011	-0.00809594
0.378161	-0.00582678
0.37931	-0.00471675
0.38046	-0.000910344
0.381609	-0.0125875
0.382759	0.00692371
0.383908	-0.0020792
0.385057	0.0121958
0.386207	-0.000788817
0.387356	0.0077708
0.388506	0.00335734
0.389655	0.019949
0.390805	0.00202096
0.391954	0.00643229
0.393103	0.00565064
0.394253	0.000255546
0.395402	0.00190848
0.396552	-0.00974226
0.397701	-0.0102539
0.398851	0.0104758
0.4	-0.0168587
0.401149	-0.00518858
0.402299	-0.0141202
0.403448	-0.00791336
0.404598	0.00105809
0.405747	-0.0131535
0.406897	-0.00922456
0.408046	-0.00526473
0.409195	-0.0134107
0.410345	-0.0135379
0.411494	0.00135069
0.412644	0.00881921
0.413793	-0.00499534
0.414943	0.00116858
0.416092	0.00561017
0.417241	0.000928156
0.418391	-0.0063358
0.41954	0.00361167
0.42069	0.00183826
0.421839	0.00240541
0.422989	-0.00971278
0.424138	0.00146259
0.425287	-0.000368863
0.426437	-0.00518072
0.427586	-0.000245149
0.428736	0.0123511
0.429885	0.00065595
0.431034	-0.00589019

## Sheet: EDFig 5d
										LDLRAD3(D1+D2) over VEEV VLP										LDLRAD3(D1+D2) over VEEV VLP												LDLRAD3(D1) over VEEV VLP										LDLRAD3(D1) over VEEV VLP
		LDLRAD3(D1+D2) over VEEV VLP stats								Experimental traces										Fit traces												Experimental traces										Fit traces
Rep		ka (1/Ms)	kd (1/s)	t1/2 (s)	KA (1/M)	KD (M)				Time (s)	1000 nM	500 nM	250 nM	125 nM	62.5 nM	31.25 nM	15.625 nM	0 nM		Time (s)	1000 nM	500 nM	250 nM	125 nM	62.5 nM	31.25 nM	15.625 nM	0 nM				Time (s)	1000 nM	500 nM	250 nM	125 nM	62.5 nM	31.25 nM	15.625 nM	0 nM		Time (s)	1000 nM	500 nM	250 nM	125 nM	62.5 nM	31.25 nM	15.625 nM
1		32500	0.00203	341.452	16000000	6.26e-08				-30.06	-0.316406	-0.164063	-0.113281	-0.0615234	-0.0703125	-0.00391	0.00879	0		0	17.2079	10.3218	6.50253	5.00561	3.90991	3.33063	1.35079	0				-30.06	0.136719	0.1875	0.129883	0.117188	0.135742	0.0976563	0.0625	0		0	8.98443	8.58261	7.88919	7.98027	7.12212	6.07974	3.46844
2		79200	0.00325	213.276	24400000	4.1e-08				-29.96	-0.316406	-0.164063	-0.113281	-0.0634766	-0.0703125	-0.0117188	0.0117188	0		1	18.9612	11.2171	6.95586	5.23503	4.02657	3.39093	1.38152	0				-29.96	0.136719	0.1875	0.129883	0.117188	0.147461	0.101563	0.0625	0		1	9.51391	8.85277	8.02664	8.0517	7.1611	6.10119	3.47939
3		74100	0.00357	194.159	20700000	4.82e-08				-29.86	-0.308594	-0.164063	-0.110352	-0.0585938	-0.0820313	-0.0117188	0.0117188	0		2	20.5853	12.0774	7.39957	5.46165	4.14234	3.45091	1.41212	0				-29.86	0.125	0.179688	0.133789	0.117188	0.147461	0.0898438	0.0625	0		2	10.0214	9.11702	8.16246	8.12265	7.19991	6.12257	3.49032
4		73800	0.00333	208.152	22200000	4.5e-08				-29.76	-0.316406	-0.152344	-0.113281	-0.0615234	-0.0820313	-0.0234375	0.0117188	0		3	22.0898	12.9042	7.83385	5.6855	4.25723	3.51058	1.4426	0				-29.76	0.136719	0.179688	0.133789	0.109375	0.135742	0.0898438	0.0693359	0		3	10.5077	9.37549	8.29667	8.19313	7.23857	6.1439	3.50122
										-29.66	-0.316406	-0.158203	-0.104492	-0.0664063	-0.0820313	-0.0117188	0.0117188	0		4	23.4837	13.6987	8.25892	5.90662	4.37124	3.56993	1.47295	0				-29.66	0.128906	0.179688	0.133789	0.109375	0.143555	0.0976563	0.0507813	0		4	10.9739	9.62833	8.42927	8.26312	7.27708	6.16517	3.5121
										-29.56	-0.328125	-0.148438	-0.109375	-0.0664063	-0.0654297	-0.0224609	0.015625	0		5	24.7751	14.4623	8.67496	6.12505	4.48439	3.62898	1.50318	0				-29.56	0.128906	0.171875	0.141602	0.117188	0.138672	0.0859375	0.0507813	0		5	11.4207	9.87565	8.5603	8.33264	7.31542	6.18639	3.52295
Mean		64900	0.003045	239.26	20825000	4.92e-08				-29.46	-0.316406	-0.15625	-0.109375	-0.0693359	-0.0693359	-0.0390625	0.015625	0		6	25.9716	15.1962	9.08218	6.34081	4.59667	3.68771	1.53328	0				-29.46	0.125	0.167969	0.141602	0.105469	0.131836	0.078125	0.0585938	0		6	11.849	10.1176	8.68978	8.40169	7.35362	6.20755	3.53378
S.E.M.		10870.8	0.000345097	34.3027	1.77875e+06	4.70319e-09				-29.36	-0.319336	-0.15625	-0.121094	-0.0712891	-0.0859375	-0.0390625	0.00391	0		7	27.0803	15.9015	9.48076	6.55394	4.7081	3.74614	1.56326	0				-29.36	0.129883	0.167969	0.129883	0.105469	0.143555	0.0898438	0.0507813	0		7	12.2595	10.3542	8.81771	8.47027	7.39165	6.22865	3.54459
										-29.26	-0.324219	-0.148438	-0.121094	-0.0664063	-0.0859375	-0.0419922	0.00391	0		8	28.1076	16.5793	9.87089	6.76448	4.81868	3.80426	1.59312	0				-29.26	0.128906	0.15625	0.136719	0.12207	0.143555	0.0927734	0.0507813	0		8	12.653	10.5857	8.94413	8.53839	7.42954	6.24969	3.55538
										-29.16	-0.324219	-0.136719	-0.121094	-0.0664063	-0.0947266	-0.0390625	-0.00391	0		9	29.0597	17.2308	10.2528	6.97245	4.92842	3.86208	1.62286	0				-29.16	0.140625	0.167969	0.129883	0.121094	0.136719	0.0830078	0.0625	0		9	13.0302	10.8122	9.06904	8.60605	7.46727	6.27068	3.56614
Rep		LDLRAD3(D1) over VEEV VLP stats								-29.06	-0.324219	-0.131836	-0.101563	-0.0664063	-0.0820313	-0.0273438	-0.00781	0		10	29.9421	17.8569	10.6265	7.17789	5.03732	3.9196	1.65247	0				-29.06	0.128906	0.160156	0.134766	0.121094	0.138672	0.0859375	0.0507813	0		10	13.3918	11.0337	9.19247	8.67325	7.50485	6.29161	3.57688
1		20600	0.00181	382.954	11400000	8.82e-08				-28.96	-0.311523	-0.125	-0.101563	-0.0546875	-0.0703125	-0.0351563	0.00391	0		11	30.76	18.4588	10.9924	7.38082	5.1454	3.97681	1.68197	0				-28.96	0.128906	0.160156	0.144531	0.117188	0.129883	0.0830078	0.0507813	0		11	13.7385	11.2504	9.31444	8.74	7.54228	6.31249	3.58759
2		40800	0.0022	315.067	18500000	5.4e-08				-28.86	-0.304688	-0.136719	-0.0966797	-0.0664063	-0.078125	-0.0351563	-0.00781	0		12	31.5181	19.0372	11.3505	7.58129	5.25265	4.03373	1.71134	0				-28.86	0.125	0.15625	0.142578	0.125	0.138672	0.0732422	0.0585938	0		12	14.0708	11.4624	9.43497	8.8063	7.57956	6.33331	3.59828
3		87700	0.00284	244.066	30900000	3.24e-08				-28.76	-0.297852	-0.133789	-0.0898438	-0.0664063	-0.078125	-0.046875	-0.00781	0		13	32.221	19.5933	11.701	7.77932	5.35909	4.09035	1.7406	0				-28.76	0.129883	0.161133	0.141602	0.124023	0.128906	0.0742188	0.0556641	0		13	14.3894	11.6698	9.55406	8.87215	7.61668	6.35407	3.60895
										-28.66	-0.304688	-0.128906	-0.0898438	-0.0664063	-0.0732422	-0.0439453	-0.0107422	0		14	32.8726	20.1277	12.0442	7.97494	5.46472	4.14667	1.76973	0				-28.66	0.131836	0.155273	0.146484	0.12207	0.147461	0.0898438	0.0546875	0		14	14.6948	11.8727	9.67175	8.93756	7.65366	6.37478	3.6196
Mean		49700	0.00228333	314.029	2.02667e+07	5.82e-08				-28.56	-0.304688	-0.125977	-0.0898438	-0.0664063	-0.0664063	-0.0507813	-0.00391	0		15	33.4769	20.6415	12.38	8.16818	5.56955	4.2027	1.79875	0				-28.56	0.129883	0.141602	0.15332	0.128906	0.142578	0.0732422	0.0361328	0		15	14.9877	12.0711	9.78804	9.00253	7.69049	6.39543	3.63022
S.E.M.		19874.7	0.000300241	40.097	5.69805e+06	1.62444e-08				-28.46	-0.304688	-0.12793	-0.0996094	-0.0664063	-0.078125	-0.0478516	-0.00391	0		16	34.0373	21.1354	12.7088	8.35907	5.67358	4.25844	1.82765	0				-28.46	0.143555	0.160156	0.140625	0.124023	0.124023	0.0664063	0.0546875	0		16	15.2685	12.2653	9.90296	9.06706	7.72718	6.41603	3.64083
										-28.36	-0.304688	-0.128906	-0.108398	-0.0634766	-0.0751953	-0.0576172	-0.0126953	0		17	34.5571	21.6101	13.0306	8.54764	5.77683	4.31389	1.85643	0				-28.36	0.143555	0.155273	0.128906	0.117188	0.124023	0.0585938	0.0498047	0		17	15.5378	12.4553	10.0165	9.13116	7.76371	6.43657	3.6514
										-28.26	-0.313477	-0.133789	-0.101563	-0.0771484	-0.0771484	-0.0507813	-0.0146484	0		18	35.0392	22.0665	13.3456	8.73393	5.87929	4.36904	1.88509	0				-28.26	0.125	0.140625	0.110352	0.105469	0.116211	0.0517578	0.0429688	0		18	15.796	12.6412	10.1287	9.19483	7.8001	6.45706	3.66196
										-28.16	-0.31543	-0.135742	-0.0947266	-0.0732422	-0.0703125	-0.0390625	-0.00781	0		19	35.4866	22.5053	13.654	8.91794	5.98097	4.42392	1.91364	0				-28.16	0.125	0.143555	0.110352	0.0976563	0.104492	0.0585938	0.0429688	0		19	16.0436	12.823	10.2396	9.25807	7.83634	6.47749	3.67249
										-28.06	-0.308594	-0.140625	-0.108398	-0.0683594	-0.0634766	-0.0556641	-0.00879	0		20	35.9017	22.9271	13.9559	9.09973	6.08188	4.4785	1.94207	0				-28.06	0.125	0.136719	0.0986328	0.0976563	0.116211	0.0537109	0.03125	0		20	16.281	13.0009	10.3492	9.32088	7.87244	6.49787	3.68301
										-27.96	-0.301758	-0.136719	-0.101563	-0.078125	-0.0703125	-0.0625	-0.0273438	0		21	36.287	23.3327	14.2514	9.27931	6.18203	4.5328	1.97039	0				-27.96	0.117188	0.133789	0.102539	0.0976563	0.116211	0.046875	0.03125	0		21	16.5087	13.175	10.4575	9.38327	7.9084	6.5182	3.69349
										-27.86	-0.308594	-0.136719	-0.0898438	-0.0810547	-0.0732422	-0.0537109	-0.0351563	0		22	36.6447	23.7227	14.5406	9.45671	6.28142	4.58682	1.99859	0				-27.86	0.117188	0.135742	0.118164	0.105469	0.121094	0.0566406	0.0351563	0		22	16.7271	13.3453	10.5645	9.44525	7.94421	6.53847	3.70396
										-27.76	-0.316406	-0.136719	-0.0898438	-0.0742188	-0.0546875	-0.046875	-0.0205078	0		23	36.9768	24.0976	14.8238	9.63196	6.38005	4.64056	2.02667	0				-27.76	0.125	0.145508	0.115234	0.102539	0.12793	0.0585938	0.0429688	0		23	16.9366	13.5119	10.6703	9.50681	7.97987	6.55869	3.7144
										-27.66	-0.299805	-0.142578	-0.0898438	-0.0742188	-0.0546875	-0.0585938	-0.015625	0		24	37.2852	24.4581	15.101	9.80508	6.47794	4.69402	2.05465	0				-27.66	0.12207	0.136719	0.12207	0.102539	0.116211	0.0585938	0.0478516	0		24	17.1375	13.675	10.7748	9.56795	8.0154	6.57885	3.72483
										-27.56	-0.297852	-0.139648	-0.0869141	-0.0712891	-0.0546875	-0.0556641	-0.0273438	0		25	37.5717	24.8048	15.3724	9.97611	6.57509	4.7472	2.0825	0				-27.56	0.128906	0.145508	0.12207	0.104492	0.116211	0.0585938	0.0546875	0		25	17.3302	13.8345	10.878	9.62869	8.05078	6.59896	3.73523
										-27.46	-0.304688	-0.132813	-0.0966797	-0.0634766	-0.0517578	-0.0576172	-0.0244141	0		26	37.8379	25.1381	15.638	10.1451	6.6715	4.8001	2.11025	0				-27.46	0.12207	0.140625	0.12207	0.0898438	0.12793	0.0625	0.0429688	0		26	17.5151	13.9906	10.9801	9.68902	8.08603	6.61902	3.7456
										-27.36	-0.301758	-0.133789	-0.0898438	-0.0771484	-0.0537109	-0.0507813	-0.0263672	0		27	38.0854	25.4587	15.8981	10.312	6.76718	4.85273	2.13788	0				-27.36	0.128906	0.124023	0.12207	0.101563	0.108398	0.0507813	0.0458984	0		27	17.6924	14.1433	11.081	9.74895	8.12113	6.63902	3.75596
										-27.26	-0.303711	-0.140625	-0.0830078	-0.0732422	-0.0439453	-0.0439453	-0.0146484	0		28	38.3154	25.767	16.1527	10.4769	6.86214	4.90509	2.1654	0				-27.26	0.128906	0.125977	0.12207	0.0898438	0.119141	0.0615234	0.0546875	0		28	17.8626	14.2928	11.1806	9.80848	8.15609	6.65898	3.76629
										-27.16	-0.296875	-0.140625	-0.0898438	-0.0712891	-0.0322266	-0.0507813	-0.000977	0		29	38.5294	26.0635	16.402	10.6397	6.95638	4.95718	2.19281	0				-27.16	0.121094	0.132813	0.125	0.100586	0.112305	0.0664063	0.0546875	0		29	18.0259	14.4391	11.2791	9.86761	8.19092	6.67887	3.77661
										-27.06	-0.290039	-0.139648	-0.0898438	-0.078125	-0.0507813	-0.0507813	-0.00781	0		30	38.7284	26.3487	16.646	10.8007	7.04991	5.00899	2.22011	0				-27.06	0.131836	0.131836	0.129883	0.105469	0.112305	0.0585938	0.0537109	0		30	18.1825	14.5822	11.3765	9.92634	8.2256	6.69872	3.7869
										-26.96	-0.296875	-0.132813	-0.09375	-0.078125	-0.0507813	-0.0595703	-0.0166016	0		31	38.9137	26.623	16.8849	10.9596	7.14273	5.06054	2.2473	0				-26.96	0.136719	0.136719	0.129883	0.105469	0.104492	0.0585938	0.0585938	0		31	18.3329	14.7222	11.4727	9.98468	8.26015	6.71852	3.79716
										-26.86	-0.296875	-0.140625	-0.09375	-0.0751953	-0.0429688	-0.0546875	-0.00391	0		32	39.0861	26.8868	17.1188	11.1167	7.23485	5.11182	2.27438	0				-26.86	0.136719	0.128906	0.118164	0.09375	0.116211	0.0703125	0.0585938	0		32	18.4772	14.8593	11.5678	10.0426	8.29456	6.73826	3.80741
										-26.76	-0.289063	-0.140625	-0.09375	-0.0703125	-0.0429688	-0.0546875	-0.0117188	0		33	39.2468	27.1406	17.3477	11.2718	7.32628	5.16283	2.30135	0				-26.76	0.125	0.128906	0.119141	0.105469	0.109375	0.0634766	0.0507813	0		33	18.6156	14.9934	11.6617	10.1002	8.32884	6.75795	3.81764
										-26.66	-0.289063	-0.128906	-0.09375	-0.0820313	-0.0458984	-0.0664063	-0.0234375	0		34	39.3965	27.3848	17.5719	11.4251	7.41702	5.21358	2.3282	0				-26.66	0.128906	0.140625	0.117188	0.102539	0.124023	0.0732422	0.0507813	0		34	18.7485	15.1247	11.7546	10.1574	8.36298	6.77759	3.82784
										-26.56	-0.300781	-0.132813	-0.0820313	-0.0820313	-0.0478516	-0.0498047	-0.0234375	0		35	39.536	27.6197	17.7914	11.5766	7.50707	5.26407	2.35496	0				-26.56	0.128906	0.140625	0.126953	0.117188	0.111328	0.0595703	0.0507813	0		35	18.8761	15.2531	11.8464	10.2142	8.39698	6.79717	3.83802
										-26.46	-0.300781	-0.140625	-0.0742188	-0.0703125	-0.03125	-0.0351563	-0.0117188	0		36	39.6662	27.8457	18.0063	11.7262	7.59644	5.3143	2.3816	0				-26.46	0.136719	0.148438	0.110352	0.105469	0.0927734	0.0615234	0.0634766	0		36	18.9986	15.3788	11.9371	10.2706	8.43085	6.81671	3.84818
										-26.36	-0.277344	-0.131836	-0.0742188	-0.0625	-0.0234375	-0.0429688	-0.0117188	0		37	39.7877	28.0631	18.2167	11.874	7.68514	5.36427	2.40813	0				-26.36	0.136719	0.136719	0.110352	0.0976563	0.109375	0.0585938	0.0625	0		37	19.1162	15.5019	12.0267	10.3267	8.46459	6.83619	3.85832
										-26.26	-0.28125	-0.148438	-0.0654297	-0.0625	-0.0234375	-0.0341797	-0.0117188	0		38	39.9011	28.2724	18.4227	12.02	7.77317	5.41398	2.43456	0				-26.26	0.125	0.136719	0.114258	0.109375	0.116211	0.0585938	0.0625	0		38	19.2291	15.6223	12.1153	10.3824	8.49819	6.85563	3.86844
										-26.16	-0.28125	-0.137695	-0.0703125	-0.0566406	-0.0253906	-0.0507813	-0.0146484	0		39	40.0071	28.4737	18.6244	12.1642	7.86054	5.46343	2.46088	0				-26.16	0.136719	0.148438	0.114258	0.0976563	0.108398	0.046875	0.0693359	0		39	19.3375	15.7402	12.2028	10.4377	8.53166	6.87501	3.87854
										-26.06	-0.272461	-0.121094	-0.0703125	-0.0546875	-0.046875	-0.0556641	-0.0195313	0		40	40.1062	28.6675	18.8219	12.3067	7.94724	5.51262	2.4871	0				-26.06	0.136719	0.140625	0.102539	0.0976563	0.121094	0.0595703	0.0556641	0		40	19.4416	15.8555	12.2894	10.4926	8.565	6.89434	3.88861
										-25.96	-0.285156	-0.132813	-0.0585938	-0.0585938	-0.0390625	-0.0507813	-0.0117188	0		41	40.199	28.854	19.0153	12.4475	8.0333	5.56157	2.51321	0				-25.96	0.128906	0.128906	0.115234	0.102539	0.116211	0.0585938	0.0625	0		41	19.5417	15.9684	12.3749	10.5472	8.59821	6.91362	3.89866
										-25.86	-0.277344	-0.140625	-0.0703125	-0.0439453	-0.0244141	-0.0507813	-0.00781	0		42	40.2858	29.0335	19.2046	12.5866	8.11871	5.61026	2.53921	0				-25.86	0.129883	0.141602	0.12207	0.109375	0.116211	0.0585938	0.0751953	0		42	19.6377	16.079	12.4594	10.6014	8.63128	6.93285	3.9087
										-25.76	-0.265625	-0.140625	-0.0703125	-0.0390625	-0.0195313	-0.0625	-0.00781	0		43	40.3671	29.2063	19.39	12.7241	8.20348	5.6587	2.56511	0				-25.76	0.136719	0.140625	0.110352	0.100586	0.116211	0.0703125	0.0703125	0		43	19.73	16.1872	12.543	10.6553	8.66423	6.95203	3.91871
										-25.66	-0.265625	-0.140625	-0.0703125	-0.0507813	-0.0195313	-0.0576172	-0.0195313	0		44	40.4434	29.3726	19.5716	12.8599	8.28761	5.70689	2.59091	0				-25.66	0.136719	0.143555	0.12207	0.117188	0.108398	0.0585938	0.0703125	0		44	19.8187	16.2931	12.6256	10.7088	8.69705	6.97116	3.9287
										-25.56	-0.265625	-0.137695	-0.0585938	-0.0458984	-0.0195313	-0.0390625	-0.0146484	0		45	40.515	29.5328	19.7494	12.994	8.3711	5.75483	2.6166	0				-25.56	0.140625	0.160156	0.114258	0.114258	0.111328	0.0634766	0.0820313	0		45	19.9039	16.3967	12.7072	10.7619	8.72974	6.99024	3.93867
										-25.46	-0.265625	-0.132813	-0.0673828	-0.0400391	-0.00781	-0.0361328	0.00391	0		46	40.5823	29.687	19.9234	13.1265	8.45397	5.80253	2.64219	0				-25.46	0.140625	0.148438	0.114258	0.104492	0.111328	0.0576172	0.0742188	0		46	19.9858	16.4982	12.7878	10.8147	8.7623	7.00927	3.94862
										-25.36	-0.253906	-0.125	-0.0625	-0.0390625	-0.00488	-0.0361328	-0.000977	0		47	40.6455	29.8354	20.0939	13.2575	8.53622	5.84998	2.66767	0				-25.36	0.140625	0.148438	0.109375	0.104492	0.116211	0.0625	0.0742188	0		47	20.0645	16.5976	12.8676	10.8672	8.79473	7.02826	3.95855
										-25.26	-0.250977	-0.120117	-0.0625	-0.0273438	0	-0.0380859	-0.000977	0		48	40.7051	29.9784	20.2608	13.3868	8.61785	5.89718	2.69306	0				-25.26	0.124023	0.131836	0.102539	0.109375	0.112305	0.0537109	0.0693359	0		48	20.1401	16.6948	12.9464	10.9193	8.82704	7.04719	3.96846
										-25.16	-0.246094	-0.121094	-0.0625	-0.0195313	0	-0.03125	0	0		49	40.7611	30.1161	20.4242	13.5146	8.69886	5.94414	2.71834	0				-25.16	0.128906	0.148438	0.110352	0.102539	0.112305	0.046875	0.0625	0		49	20.2129	16.7901	13.0243	10.971	8.85922	7.06607	3.97834
										-25.06	-0.238281	-0.113281	-0.0625	-0.0195313	0	-0.03125	-0.0117188	0		50	40.814	30.2488	20.5843	13.6409	8.77927	5.99087	2.74352	0				-25.06	0.125	0.144531	0.102539	0.0976563	0.109375	0.0439453	0.0625	0		50	20.2828	16.8833	13.1013	11.0224	8.89127	7.08491	3.98821
										-24.96	-0.238281	-0.121094	-0.0742188	-0.0195313	0	-0.03125	-0.0117188	0		51	40.864	30.3765	20.7411	13.7657	8.85908	6.03735	2.7686	0				-24.96	0.125	0.136719	0.0957031	0.0908203	0.111328	0.0458984	0.0625	0		51	20.3501	16.9746	13.1774	11.0735	8.9232	7.10369	3.99805
										-24.86	-0.238281	-0.121094	-0.0742188	-0.0146484	0	-0.0429688	-0.0234375	0		52	40.9112	30.4996	20.8946	13.889	8.93829	6.08359	2.79357	0				-24.86	0.125	0.141602	0.109375	0.104492	0.112305	0.046875	0.0556641	0		52	20.4148	17.0639	13.2526	11.1243	8.95501	7.12243	4.00788
										-24.76	-0.238281	-0.121094	-0.0742188	-0.0195313	-0.0117188	-0.0429688	-0.0234375	0		53	40.9559	30.6182	21.0449	14.0108	9.0169	6.1296	2.81845	0				-24.76	0.148438	0.152344	0.102539	0.100586	0.112305	0.046875	0.0693359	0		53	20.477	17.1514	13.3269	11.1747	8.98669	7.14112	4.01768
										-24.66	-0.238281	-0.121094	-0.0742188	-0.0195313	-0.00684	-0.0429688	-0.03125	0		54	40.9982	30.7325	21.1922	14.1311	9.09493	6.17537	2.84323	0				-24.66	0.136719	0.136719	0.102539	0.105469	0.104492	0.046875	0.0703125	0		54	20.5369	17.2371	13.4004	11.2247	9.01824	7.15976	4.02747
										-24.56	-0.238281	-0.121094	-0.0742188	-0.0273438	-0.00488	-0.0429688	-0.03125	0		55	41.0384	30.8427	21.3364	14.25	9.17237	6.2209	2.86791	0				-24.56	0.136719	0.139648	0.102539	0.102539	0.0927734	0.0351563	0.0654297	0		55	20.5946	17.321	13.4731	11.2745	9.04968	7.17835	4.03723
										-24.46	-0.25	-0.121094	-0.0771484	-0.0244141	-0.0117188	-0.0380859	-0.03125	0		56	41.0766	30.9488	21.4776	14.3675	9.24923	6.26621	2.89249	0				-24.46	0.136719	0.144531	0.09375	0.0888672	0.104492	0.0390625	0.0703125	0		56	20.6501	17.4031	13.5449	11.3239	9.08099	7.19689	4.04698
										-24.36	-0.238281	-0.12793	-0.0703125	-0.0263672	-0.00684	-0.03125	-0.0263672	0		57	41.1129	31.0512	21.6159	14.4835	9.32552	6.31128	2.91697	0				-24.36	0.136719	0.133789	0.107422	0.105469	0.0849609	0.0390625	0.0585938	0		57	20.7035	17.4836	13.6158	11.373	9.11218	7.21539	4.0567
										-24.26	-0.233398	-0.119141	-0.0703125	-0.0195313	-0.00684	-0.03125	-0.03125	0		58	41.1475	31.1499	21.7514	14.5982	9.40124	6.35611	2.94135	0				-24.26	0.136719	0.128906	0.102539	0.105469	0.0898438	0.0390625	0.0703125	0		58	20.7549	17.5624	13.686	11.4218	9.14325	7.23384	4.0664
										-24.16	-0.22168	-0.135742	-0.0634766	-0.0273438	0	-0.0244141	-0.03125	0		59	41.1805	31.245	21.8841	14.7115	9.47639	6.40072	2.96564	0				-24.16	0.136719	0.128906	0.0947266	0.0976563	0.104492	0.046875	0.0751953	0		59	20.8044	17.6395	13.7553	11.4703	9.1742	7.25224	4.07609
										-24.06	-0.219727	-0.128906	-0.0771484	-0.0205078	0.00684	-0.0341797	-0.0244141	0		60	41.212	31.3367	22.014	14.8235	9.55098	6.44511	2.98983	0				-24.06	0.136719	0.131836	0.0908203	0.105469	0.0957031	0.046875	0.0742188	0		60	20.8521	17.7151	13.8239	11.5184	9.20503	7.27059	4.08575
										-23.96	-0.219727	-0.140625	-0.0703125	-0.0341797	-0.00293	-0.0273438	-0.0341797	0		61	41.2421	31.4252	22.1413	14.9341	9.62501	6.48926	3.01392	0				-23.96	0.144531	0.141602	0.0908203	0.105469	0.0976563	0.046875	0.0820313	0		61	20.8981	17.7891	13.8917	11.5662	9.23574	7.2889	4.09539
										-23.86	-0.213867	-0.128906	-0.0703125	-0.0273438	0.00391	-0.0273438	-0.0273438	0		62	41.271	31.5106	22.266	15.0434	9.69849	6.53319	3.03792	0				-23.86	0.136719	0.139648	0.0791016	0.102539	0.104492	0.0537109	0.0703125	0		62	20.9424	17.8616	13.9586	11.6137	9.26633	7.30716	4.10502
										-23.76	-0.207031	-0.132813	-0.0751953	-0.0273438	0.00391	-0.0273438	-0.0302734	0		63	41.2988	31.593	22.3882	15.1514	9.77143	6.5769	3.06182	0				-23.76	0.136719	0.144531	0.0830078	0.0976563	0.0966797	0.0351563	0.0703125	0		63	20.9851	17.9326	14.0249	11.6609	9.29681	7.32537	4.11462
										-23.66	-0.207031	-0.132813	-0.0693359	-0.0351563	0.00391	-0.03125	-0.046875	0		64	41.3254	31.6724	22.5078	15.2581	9.84381	6.62038	3.08562	0				-23.66	0.148438	0.148438	0.0712891	0.0898438	0.0966797	0.0351563	0.0703125	0		64	21.0263	18.0021	14.0903	11.7078	9.32716	7.34354	4.12421
										-23.56	-0.207031	-0.132813	-0.0703125	-0.0341797	0.0117188	-0.03125	-0.0390625	0		65	41.351	31.7491	22.625	15.3636	9.91566	6.66364	3.10933	0				-23.56	0.131836	0.148438	0.0712891	0.078125	0.104492	0.0351563	0.0625	0		65	21.066	18.0702	14.155	11.7544	9.3574	7.36166	4.13377
										-23.46	-0.199219	-0.132813	-0.0703125	-0.0273438	0.0117188	-0.03125	-0.0390625	0		66	41.3757	31.8232	22.7398	15.4678	9.98698	6.70668	3.13295	0				-23.46	0.125	0.133789	0.0664063	0.0810547	0.104492	0.046875	0.0625	0		66	21.1043	18.137	14.219	11.8007	9.38752	7.37973	4.14331
										-23.36	-0.199219	-0.116211	-0.0820313	-0.0273438	0	-0.03125	-0.0390625	0		67	41.3996	31.8947	22.8523	15.5707	10.0578	6.7495	3.15647	0				-23.36	0.132813	0.136719	0.0712891	0.078125	0.104492	0.046875	0.0615234	0		67	21.1413	18.2023	14.2823	11.8467	9.41753	7.39776	4.15284
										-23.26	-0.199219	-0.109375	-0.0703125	-0.0390625	-0.00781	-0.0195313	-0.0390625	0		68	41.4227	31.9637	22.9625	15.6725	10.128	6.7921	3.1799	0				-23.26	0.136719	0.136719	0.0595703	0.0664063	0.0966797	0.0439453	0.0830078	0		68	21.1769	18.2664	14.3448	11.8924	9.44742	7.41574	4.16234
										-23.16	-0.199219	-0.117188	-0.0703125	-0.0273438	0.00391	-0.0195313	-0.0351563	0		69	41.445	32.0304	23.0704	15.773	10.1977	6.83449	3.20323	0				-23.16	0.125	0.136719	0.0644531	0.0664063	0.0996094	0.0537109	0.0898438	0		69	21.2114	18.3291	14.4066	11.9378	9.47719	7.43368	4.17183
										-23.06	-0.1875	-0.121094	-0.0820313	-0.0273438	0.00391	-0.0195313	-0.0351563	0		70	41.4666	32.0948	23.1762	15.8723	10.267	6.87666	3.22648	0				-23.06	0.125	0.128906	0.0703125	0.078125	0.112305	0.0546875	0.0820313	0		70	21.2446	18.3906	14.4677	11.9829	9.50685	7.45157	4.18129
										-22.96	-0.192383	-0.121094	-0.0820313	-0.0351563	0.00391	-0.0117188	-0.046875	0		71	41.4876	32.157	23.2798	15.9705	10.3357	6.91861	3.24963	0				-22.96	0.125977	0.135742	0.0595703	0.0742188	0.112305	0.0546875	0.0820313	0		71	21.2767	18.4508	14.5281	12.0277	9.5364	7.46941	4.19074
										-22.86	-0.199219	-0.109375	-0.0820313	-0.0273438	0.0117188	-0.0117188	-0.0390625	0		72	41.508	32.2171	23.3813	16.0675	10.4039	6.96036	3.27268	0				-22.86	0.128906	0.141602	0.0595703	0.0664063	0.116211	0.0634766	0.0898438	0		72	21.3078	18.5099	14.5878	12.0722	9.56584	7.48721	4.20017
										-22.76	-0.191406	-0.121094	-0.0820313	-0.0273438	0	0	-0.0390625	0		73	41.5279	32.2752	23.4807	16.1633	10.4715	7.00189	3.29565	0				-22.76	0.128906	0.143555	0.0712891	0.078125	0.104492	0.0585938	0.0898438	0		73	21.3377	18.5677	14.6469	12.1164	9.59516	7.50497	4.20958
										-22.66	-0.191406	-0.121094	-0.0898438	-0.0244141	0.0146484	-0.0117188	-0.0351563	0		74	41.5473	32.3314	23.5782	16.258	10.5387	7.04321	3.31853	0				-22.66	0.140625	0.136719	0.0712891	0.078125	0.112305	0.0664063	0.101563	0		74	21.3667	18.6244	14.7052	12.1603	9.62437	7.52268	4.21896
										-22.56	-0.179688	-0.12207	-0.0898438	-0.0273438	0.0195313	-0.0117188	-0.046875	0		75	41.5662	32.3858	23.6737	16.3516	10.6054	7.08432	3.34131	0				-22.56	0.140625	0.136719	0.0673828	0.0859375	0.112305	0.078125	0.09375	0		75	21.3948	18.6799	14.7629	12.204	9.65346	7.54034	4.22833
										-22.46	-0.179688	-0.124023	-0.0830078	-0.0273438	0.0195313	-0.0126953	-0.046875	0		76	41.5847	32.4383	23.7672	16.444	10.6716	7.12522	3.364	0				-22.46	0.131836	0.136719	0.0712891	0.0859375	0.112305	0.0859375	0.0947266	0		76	21.4219	18.7343	14.82	12.2474	9.68245	7.55796	4.23768
										-22.36	-0.179688	-0.117188	-0.0966797	-0.0234375	0.0185547	-0.0146484	-0.0400391	0		77	41.6028	32.4892	23.8589	16.5354	10.7373	7.16591	3.38661	0				-22.36	0.136719	0.148438	0.0673828	0.0859375	0.112305	0.0732422	0.113281	0		77	21.4482	18.7877	14.8764	12.2904	9.71133	7.57553	4.24702
										-22.26	-0.172852	-0.109375	-0.0898438	-0.0419922	0.00977	-0.00781	-0.0419922	0		78	41.6205	32.5384	23.9488	16.6257	10.8025	7.2064	3.40912	0				-22.26	0.144531	0.15625	0.0673828	0.0859375	0.117188	0.078125	0.112305	0		78	21.4736	18.84	14.9322	12.3333	9.74009	7.59306	4.25633
										-22.16	-0.174805	-0.109375	-0.0820313	-0.0351563	0.0234375	0	-0.0351563	0		79	41.6379	32.586	24.0368	16.715	10.8672	7.24669	3.43155	0				-22.16	0.144531	0.144531	0.0712891	0.0976563	0.116211	0.078125	0.117188	0		79	21.4982	18.8912	14.9873	12.3758	9.76875	7.61055	4.26562
										-22.06	-0.167969	-0.106445	-0.0898438	-0.0273438	0.03125	-0.0117188	-0.0390625	0		80	41.655	32.6321	24.1231	16.8032	10.9315	7.28676	3.45388	0				-22.06	0.15625	0.15625	0.0761719	0.0976563	0.109375	0.0800781	0.121094	0		80	21.522	18.9414	15.0418	12.4181	9.7973	7.62799	4.2749
										-21.96	-0.160156	-0.101563	-0.0898438	-0.0400391	0.03125	-0.0195313	-0.046875	0		81	41.6718	32.6768	24.2076	16.8903	10.9952	7.32664	3.47613	0				-21.96	0.144531	0.15625	0.0761719	0.0908203	0.116211	0.0849609	0.121094	0		81	21.5451	18.9907	15.0957	12.46	9.82574	7.64539	4.28415
										-21.86	-0.160156	-0.0927734	-0.101563	-0.0419922	0.0234375	-0.0195313	-0.0517578	0		82	41.6883	32.72	24.2905	16.9764	11.0585	7.36632	3.49829	0				-21.86	0.144531	0.148438	0.0751953	0.0976563	0.120117	0.101563	0.125977	0		82	21.5675	19.039	15.149	12.5018	9.85407	7.66274	4.29339
										-21.76	-0.155273	-0.0947266	-0.0898438	-0.046875	0.0263672	-0.00781	-0.0585938	0		83	41.7045	32.7619	24.3717	17.0615	11.1214	7.40579	3.52036	0				-21.76	0.136719	0.148438	0.0869141	0.109375	0.12793	0.106445	0.121094	0		83	21.5893	19.0863	15.2017	12.5432	9.88229	7.68006	4.3026
										-21.66	-0.148438	-0.0849609	-0.0898438	-0.0351563	0.03125	-0.0195313	-0.0537109	0		84	41.7205	32.8025	24.4513	17.1456	11.1838	7.44507	3.54235	0				-21.66	0.148438	0.160156	0.0830078	0.106445	0.116211	0.101563	0.125	0		84	21.6103	19.1327	15.2539	12.5844	9.91041	7.69732	4.3118
										-21.56	-0.141602	-0.0947266	-0.0898438	-0.0478516	0.03125	-0.0117188	-0.0517578	0		85	41.7364	32.8419	24.5293	17.2288	11.2457	7.48414	3.56425	0				-21.56	0.15625	0.161133	0.0703125	0.101563	0.116211	0.101563	0.132813	0		85	21.6308	19.1782	15.3054	12.6253	9.93842	7.71455	4.32098
										-21.46	-0.15625	-0.101563	-0.0947266	-0.0419922	0.0390625	-0.0166016	-0.0458984	0		86	41.752	32.8801	24.6058	17.3109	11.3071	7.52302	3.58606	0				-21.46	0.15625	0.163086	0.0517578	0.0898438	0.116211	0.0898438	0.132813	0		86	21.6506	19.2228	15.3563	12.666	9.96632	7.73173	4.33015
										-21.36	-0.148438	-0.0898438	-0.0966797	-0.0449219	0.0224609	-0.0234375	-0.0517578	0		87	41.7674	32.9172	24.6807	17.3921	11.3681	7.56171	3.60779	0				-21.36	0.144531	0.15625	0.0566406	0.078125	0.108398	0.0898438	0.132813	0		87	21.6699	19.2666	15.4067	12.7064	9.99412	7.74886	4.33929
										-21.26	-0.15332	-0.101563	-0.0898438	-0.0703125	0.0126953	-0.0117188	-0.0585938	0		88	41.7826	32.9531	24.7542	17.4723	11.4287	7.6002	3.62943	0				-21.26	0.144531	0.15625	0.0517578	0.078125	0.0966797	0.0849609	0.121094	0		88	21.6887	19.3095	15.4565	12.7465	10.0218	7.76596	4.34841
										-21.16	-0.166992	-0.101563	-0.0898438	-0.0419922	0.0146484	-0.00684	-0.0585938	0		89	41.7977	32.988	24.8262	17.5516	11.4888	7.63849	3.65098	0				-21.16	0.144531	0.15625	0.0439453	0.078125	0.0966797	0.078125	0.121094	0		89	21.7069	19.3515	15.5058	12.7864	10.0494	7.78301	4.35752
										-21.06	-0.148438	-0.106445	-0.0898438	-0.0351563	0.0195313	-0.00781	-0.0664063	0		90	41.8127	33.0219	24.8968	17.6299	11.5484	7.6766	3.67245	0				-21.06	0.133789	0.148438	0.0322266	0.0654297	0.108398	0.0898438	0.121094	0		90	21.7246	19.3928	15.5545	12.826	10.0769	7.80002	4.36661
										-20.96	-0.148438	-0.104492	-0.0898438	-0.0351563	0.0195313	-0.00781	-0.0664063	0		91	41.8275	33.0548	24.9661	17.7074	11.6077	7.71451	3.69384	0				-20.96	0.117188	0.133789	0.0361328	0.0703125	0.0966797	0.0898438	0.121094	0		91	21.7419	19.4333	15.6026	12.8654	10.1043	7.81699	4.37568
										-20.86	-0.148438	-0.112305	-0.106445	-0.0351563	0.0195313	-0.0195313	-0.0664063	0		92	41.8422	33.0867	25.0339	17.7839	11.6664	7.75223	3.71514	0				-20.86	0.131836	0.140625	0.0390625	0.0703125	0.104492	0.0976563	0.125	0		92	21.7586	19.473	15.6503	12.9046	10.1315	7.83391	4.38473
										-20.76	-0.148438	-0.125977	-0.111328	-0.0351563	0.0195313	-0.0224609	-0.0712891	0		93	41.8568	33.1178	25.1005	17.8595	11.7248	7.78976	3.73636	0				-20.76	0.136719	0.128906	0.0517578	0.078125	0.0917969	0.0947266	0.113281	0		93	21.775	19.5119	15.6974	12.9434	10.1587	7.85079	4.39376
										-20.66	-0.136719	-0.121094	-0.117188	-0.0498047	0.00488	-0.0322266	-0.0878906	0		94	41.8713	33.148	25.1657	17.9343	11.7827	7.8271	3.75749	0				-20.66	0.144531	0.136719	0.0400391	0.078125	0.0966797	0.104492	0.121094	0		94	21.7909	19.5502	15.7439	12.9821	10.1858	7.86763	4.40277
										-20.56	-0.151367	-0.118164	-0.117188	-0.0546875	0.00488	-0.0390625	-0.0859375	0		95	41.8856	33.1774	25.2297	18.0082	11.8402	7.86426	3.77855	0				-20.56	0.144531	0.136719	0.0517578	0.0849609	0.0917969	0.113281	0.121094	0		95	21.8064	19.5877	15.79	13.0204	10.2128	7.88443	4.41177
										-20.46	-0.15625	-0.120117	-0.111328	-0.0546875	0.0117188	-0.0361328	-0.0859375	0		96	41.8999	33.2059	25.2924	18.0812	11.8973	7.90123	3.79951	0				-20.46	0.15625	0.148438	0.0390625	0.0615234	0.0810547	0.112305	0.132813	0		96	21.8216	19.6244	15.8355	13.0586	10.2396	7.90119	4.42075
										-20.36	-0.151367	-0.106445	-0.120117	-0.0566406	0.00684	-0.0332031	-0.0947266	0		97	41.9141	33.2337	25.3539	18.1534	11.954	7.93801	3.8204	0				-20.36	0.151367	0.135742	0.0400391	0.0742188	0.0976563	0.130859	0.12793	0		97	21.8363	19.6605	15.8806	13.0965	10.2664	7.91791	4.42971
										-20.26	-0.146484	-0.113281	-0.106445	-0.0722656	0.00488	-0.0126953	-0.0966797	0		98	41.9282	33.2608	25.4142	18.2247	12.0102	7.97461	3.84121	0				-20.26	0.152344	0.136719	0.0449219	0.0791016	0.0996094	0.12793	0.128906	0		98	21.8507	19.696	15.9251	13.1341	10.2931	7.93458	4.43865
										-20.16	-0.155273	-0.121094	-0.121094	-0.0566406	0.0185547	-0.0195313	-0.0830078	0		99	41.9423	33.2872	25.4734	18.2952	12.066	8.01103	3.86193	0				-20.16	0.161133	0.15332	0.046875	0.0927734	0.0927734	0.116211	0.145508	0		99	21.8648	19.7307	15.9692	13.1716	10.3197	7.95121	4.44758
										-20.06	-0.125	-0.132813	-0.121094	-0.0703125	0	-0.0195313	-0.0976563	0		100	41.9563	33.3129	25.5314	18.3649	12.1215	8.04726	3.88257	0				-20.06	0.163086	0.155273	0.0400391	0.0830078	0.0927734	0.117188	0.147461	0		100	21.8785	19.7648	16.0127	13.2087	10.3461	7.9678	4.45648
										-19.96	-0.125	-0.132813	-0.121094	-0.0703125	0	-0.0244141	-0.0976563	0		101	41.9702	33.3379	25.5882	18.4338	12.1765	8.08332	3.90313	0				-19.96	0.15332	0.136719	0.0449219	0.0859375	0.0927734	0.117188	0.132813	0		101	21.892	19.7983	16.0558	13.2457	10.3725	7.98435	4.46537
										-19.86	-0.125	-0.125	-0.121094	-0.0703125	0	-0.0195313	-0.0976563	0		102	41.984	33.3623	25.644	18.5019	12.2311	8.11919	3.92361	0				-19.86	0.144531	0.139648	0.0322266	0.0742188	0.0810547	0.125	0.137695	0		102	21.9051	19.8312	16.0985	13.2824	10.3988	8.00086	4.47424
										-19.76	-0.136719	-0.120117	-0.113281	-0.0732422	0	-0.0234375	-0.0976563	0		103	41.9978	33.3861	25.6988	18.5692	12.2853	8.15489	3.94402	0				-19.76	0.144531	0.132813	0.0322266	0.0664063	0.0810547	0.120117	0.135742	0		103	21.9179	19.8635	16.1406	13.3189	10.425	8.01733	4.4831
										-19.66	-0.136719	-0.125	-0.113281	-0.0703125	0	-0.0234375	-0.0898438	0		104	42.0116	33.4094	25.7525	18.6357	12.3391	8.1904	3.96434	0				-19.66	0.144531	0.125	0.0322266	0.0615234	0.0927734	0.125	0.128906	0		104	21.9305	19.8951	16.1823	13.3551	10.451	8.03376	4.49193
										-19.56	-0.128906	-0.124023	-0.113281	-0.0703125	0	-0.0234375	-0.0947266	0		105	42.0253	33.432	25.8051	18.7014	12.3926	8.22574	3.98458	0				-19.56	0.132813	0.125	0.0322266	0.0712891	0.0898438	0.125	0.128906	0		105	21.9428	19.9263	16.2235	13.3912	10.477	8.05015	4.50075
										-19.46	-0.133789	-0.128906	-0.111328	-0.0751953	0	-0.0146484	-0.113281	0		106	42.039	33.4542	25.8568	18.7664	12.4456	8.2609	4.00474	0				-19.46	0.136719	0.12207	0.0273438	0.0732422	0.0966797	0.133789	0.128906	0		106	21.9549	19.9568	16.2643	13.427	10.5029	8.06649	4.50955
										-19.36	-0.128906	-0.117188	-0.109375	-0.0732422	-0.00293	-0.0195313	-0.104492	0		107	42.0526	33.4758	25.9075	18.8306	12.4983	8.29589	4.02483	0				-19.36	0.136719	0.117188	0.0205078	0.078125	0.0888672	0.128906	0.121094	0		107	21.9667	19.9868	16.3046	13.4625	10.5287	8.0828	4.51833
										-19.26	-0.120117	-0.128906	-0.0976563	-0.078125	-0.00781	-0.0195313	-0.109375	0		108	42.0662	33.497	25.9572	18.8941	12.5505	8.33071	4.04483	0				-19.26	0.148438	0.121094	0.0205078	0.0664063	0.0917969	0.136719	0.132813	0		108	21.9783	20.0162	16.3445	13.4979	10.5544	8.09907	4.5271
										-19.16	-0.136719	-0.117188	-0.114258	-0.0791016	0.00391	-0.03125	-0.100586	0		109	42.0797	33.5176	26.006	18.9569	12.6024	8.36535	4.06476	0				-19.16	0.136719	0.121094	0.0205078	0.0742188	0.078125	0.141602	0.132813	0		109	21.9896	20.0452	16.384	13.533	10.58	8.1153	4.53584
										-19.06	-0.125	-0.117188	-0.109375	-0.0976563	-0.00781	-0.0195313	-0.110352	0		110	42.0932	33.5379	26.0539	19.0189	12.6539	8.39982	4.08461	0				-19.06	0.144531	0.117188	0.0253906	0.0791016	0.0966797	0.160156	0.140625	0		110	22.0008	20.0736	16.423	13.5679	10.6055	8.13148	4.54458
										-18.96	-0.136719	-0.121094	-0.109375	-0.0859375	0.00391	-0.0273438	-0.105469	0		111	42.1067	33.5576	26.1008	19.0802	12.7051	8.43411	4.10438	0				-18.96	0.144531	0.114258	0.0439453	0.0976563	0.0966797	0.160156	0.145508	0		111	22.0117	20.1015	16.4616	13.6026	10.6309	8.14763	4.55329
										-18.86	-0.125	-0.121094	-0.109375	-0.0859375	0.00391	-0.0195313	-0.105469	0		112	42.1202	33.577	26.1469	19.1409	12.7558	8.46824	4.12408	0				-18.86	0.148438	0.132813	0.0322266	0.0947266	0.0996094	0.155273	0.164063	0		112	22.0225	20.1289	16.4998	13.6371	10.6562	8.16374	4.56198
										-18.76	-0.125	-0.109375	-0.109375	-0.078125	0.0117188	-0.0195313	-0.0976563	0		113	42.1337	33.596	26.1922	19.2008	12.8062	8.5022	4.1437	0				-18.76	0.148438	0.116211	0.0351563	0.0849609	0.104492	0.155273	0.152344	0		113	22.033	20.1558	16.5376	13.6713	10.6815	8.17981	4.57066
										-18.66	-0.117188	-0.109375	-0.0927734	-0.0810547	0	-0.0195313	-0.0976563	0		114	42.1471	33.6145	26.2366	19.26	12.8563	8.53599	4.16324	0				-18.66	0.151367	0.112305	0.0371094	0.0898438	0.104492	0.148438	0.155273	0		114	22.0434	20.1823	16.575	13.7054	10.7066	8.19584	4.57932
										-18.56	-0.128906	-0.101563	-0.0976563	-0.0712891	0.0117188	-0.0195313	-0.0859375	0		115	42.1605	33.6327	26.2801	19.3186	12.9059	8.56961	4.18271	0				-18.56	0.15332	0.117188	0.0244141	0.0898438	0.0810547	0.136719	0.152344	0		115	22.0536	20.2083	16.6119	13.7392	10.7316	8.21183	4.58797
										-18.46	-0.117188	-0.111328	-0.0898438	-0.0693359	0.00391	-0.0117188	-0.0976563	0		116	42.1739	33.6506	26.3229	19.3765	12.9552	8.60307	4.2021	0				-18.46	0.136719	0.117188	0.00391	0.078125	0.0810547	0.136719	0.149414	0		116	22.0637	20.2339	16.6485	13.7728	10.7566	8.22778	4.59659
										-18.36	-0.125	-0.125	-0.0947266	-0.0664063	0.0117188	-0.0244141	-0.0849609	0		117	42.1872	33.6681	26.3649	19.4337	13.0042	8.63636	4.22142	0				-18.36	0.125	0.105469	0.00879	0.078125	0.0849609	0.148438	0.132813	0		117	22.0736	20.259	16.6847	13.8062	10.7814	8.2437	4.6052
										-18.26	-0.117188	-0.120117	-0.101563	-0.0830078	-0.00977	-0.03125	-0.0830078	0		118	42.2006	33.6853	26.4061	19.4903	13.0528	8.66948	4.24066	0				-18.26	0.125	0.09375	0.0205078	0.0898438	0.0849609	0.145508	0.132813	0		118	22.0833	20.2837	16.7205	13.8395	10.8062	8.25957	4.6138
										-18.16	-0.12207	-0.108398	-0.104492	-0.0898438	-0.0234375	-0.0380859	-0.0976563	0		119	42.2139	33.7021	26.4465	19.5462	13.101	8.70244	4.25983	0				-18.16	0.131836	0.0976563	0.0126953	0.0732422	0.0820313	0.140625	0.144531	0		119	22.0929	20.308	16.7559	13.8724	10.8309	8.27541	4.62237
										-18.06	-0.131836	-0.106445	-0.0976563	-0.0849609	-0.0263672	-0.03125	-0.0927734	0		120	42.2272	33.7187	26.4863	19.6015	13.1489	8.73524	4.27892	0				-18.06	0.117188	0.0947266	-0.00195	0.0664063	0.0732422	0.136719	0.132813	0		120	22.1024	20.3318	16.7909	13.9052	10.8555	8.29121	4.63093
										-17.96	-0.128906	-0.101563	-0.102539	-0.078125	-0.0195313	-0.0361328	-0.0859375	0		121	42.2405	33.7349	26.5252	19.6562	13.1965	8.76788	4.29794	0				-17.96	0.117188	0.0898438	0.00391	0.0742188	0.0732422	0.148438	0.144531	0		121	22.1117	20.3553	16.8255	13.9378	10.8799	8.30696	4.63947
										-17.86	-0.117188	-0.109375	-0.0947266	-0.0830078	-0.0273438	-0.0341797	-0.0908203	0		122	42.2538	33.7509	26.5635	19.7102	13.2437	8.80036	4.31688	0				-17.86	0.113281	0.0810547	0.00879	0.0742188	0.0732422	0.143555	0.140625	0		122	22.121	20.3784	16.8598	13.9702	10.9044	8.32269	4.648
										-17.76	-0.133789	-0.109375	-0.0898438	-0.078125	-0.0273438	-0.0273438	-0.0859375	0		123	42.2671	33.7666	26.6011	19.7636	13.2905	8.83267	4.33576	0				-17.76	0.113281	0.0742188	0.00879	0.0742188	0.0722656	0.148438	0.135742	0		123	22.13	20.401	16.8937	14.0024	10.9287	8.33837	4.65651
										-17.66	-0.128906	-0.109375	-0.0898438	-0.078125	-0.0273438	-0.0273438	-0.0859375	0		124	42.2803	33.7821	26.6381	19.8164	13.3371	8.86483	4.35456	0				-17.66	0.113281	0.0742188	0.0205078	0.0859375	0.0654297	0.148438	0.128906	0		124	22.139	20.4233	16.9273	14.0344	10.9529	8.35402	4.665
										-17.56	-0.136719	-0.101563	-0.0898438	-0.078125	-0.0390625	-0.0390625	-0.0859375	0		125	42.2936	33.7973	26.6743	19.8687	13.3833	8.89683	4.37328	0				-17.56	0.125	0.078125	0.0205078	0.0859375	0.0654297	0.148438	0.140625	0		125	22.1479	20.4453	16.9605	14.0662	10.977	8.36962	4.67348
										-17.46	-0.136719	-0.101563	-0.09375	-0.078125	-0.0390625	-0.03125	-0.0947266	0		126	42.3069	33.8123	26.7099	19.9203	13.4291	8.92867	4.39194	0				-17.46	0.12207	0.078125	0.00879	0.078125	0.0654297	0.148438	0.140625	0		126	22.1566	20.4669	16.9933	14.0978	11.0011	8.38519	4.68193
										-17.36	-0.136719	-0.101563	-0.09375	-0.0703125	-0.0361328	-0.03125	-0.0820313	0		127	42.3201	33.827	26.7449	19.9713	13.4747	8.96035	4.41052	0				-17.36	0.109375	0.078125	0.00879	0.078125	0.0732422	0.15625	0.140625	0		127	22.1653	20.4881	17.0258	14.1292	11.0251	8.40073	4.69038
										-17.26	-0.128906	-0.101563	-0.09375	-0.0703125	-0.0458984	-0.0429688	-0.0820313	0		128	42.3333	33.8415	26.7793	20.0218	13.5199	8.99189	4.42903	0				-17.26	0.109375	0.0664063	0.00879	0.0859375	0.0732422	0.15625	0.12793	0		128	22.1738	20.509	17.058	14.1604	11.0489	8.41622	4.6988
										-17.16	-0.128906	-0.101563	-0.09375	-0.078125	-0.0390625	-0.03125	-0.0820313	0		129	42.3466	33.8559	26.813	20.0717	13.5647	9.02326	4.44747	0				-17.16	0.105469	0.0742188	0.00879	0.0859375	0.0732422	0.15625	0.136719	0		129	22.1823	20.5296	17.0898	14.1914	11.0727	8.43168	4.70721
										-17.06	-0.128906	-0.0898438	-0.0888672	-0.0664063	-0.0390625	-0.0390625	-0.0703125	0		130	42.3598	33.87	26.8462	20.1211	13.6093	9.05448	4.46584	0				-17.06	0.105469	0.0742188	-0.00293	0.0859375	0.0732422	0.15625	0.133789	0		130	22.1907	20.5498	17.1213	14.2222	11.0964	8.4471	4.7156
										-16.96	-0.117188	-0.101563	-0.0703125	-0.0664063	-0.0390625	-0.0390625	-0.0703125	0		131	42.373	33.8839	26.8788	20.1698	13.6535	9.08555	4.48414	0				-16.96	0.105469	0.0664063	-0.00293	0.0712891	0.0683594	0.15332	0.121094	0		131	22.1989	20.5697	17.1524	14.2529	11.1201	8.46249	4.72398
										-16.86	-0.117188	-0.0869141	-0.0703125	-0.0664063	-0.0390625	-0.0478516	-0.0703125	0		132	42.3862	33.8976	26.9108	20.2181	13.6974	9.11646	4.50237	0				-16.86	0.105469	0.0664063	-0.0107422	0.0664063	0.078125	0.165039	0.121094	0		132	22.2071	20.5893	17.1833	14.2833	11.1436	8.47783	4.73234
										-16.76	-0.128906	-0.09375	-0.0625	-0.0712891	-0.0390625	-0.0351563	-0.0703125	0		133	42.3994	33.9111	26.9422	20.2658	13.741	9.14723	4.52053	0				-16.76	0.09375	0.0664063	0.00586	0.0830078	0.0683594	0.155273	0.121094	0		133	22.2153	20.6086	17.2138	14.3136	11.167	8.49314	4.74068
										-16.66	-0.128906	-0.105469	-0.0625	-0.0654297	-0.03125	-0.0351563	-0.0703125	0		134	42.4126	33.9245	26.9731	20.3129	13.7843	9.17784	4.53861	0				-16.66	0.110352	0.0830078	0.00781	0.0849609	0.0615234	0.148438	0.137695	0		134	22.2233	20.6276	17.2439	14.3437	11.1904	8.50842	4.74901
										-16.56	-0.121094	-0.105469	-0.0625	-0.0585938	-0.03125	-0.0351563	-0.0820313	0		135	42.4258	33.9377	27.0035	20.3596	13.8273	9.20831	4.55663	0				-16.56	0.0996094	0.0849609	0.000977	0.078125	0.0703125	0.148438	0.12793	0		135	22.2313	20.6463	17.2738	14.3736	11.2137	8.52365	4.75732
										-16.46	-0.121094	-0.09375	-0.0625	-0.0507813	-0.03125	-0.0351563	-0.0820313	0		136	42.439	33.9508	27.0334	20.4057	13.87	9.23862	4.57458	0				-16.46	0.0859375	0.078125	0.000977	0.078125	0.0537109	0.148438	0.116211	0		136	22.2392	20.6647	17.3034	14.4033	11.2369	8.53886	4.76562
										-16.36	-0.121094	-0.0966797	-0.0507813	-0.0585938	-0.0361328	-0.03125	-0.0888672	0		137	42.4522	33.9637	27.0627	20.4513	13.9124	9.26879	4.59246	0				-16.36	0.0859375	0.0664063	0.000977	0.078125	0.0615234	0.15625	0.109375	0		137	22.247	20.6828	17.3326	14.4328	11.26	8.55402	4.7739
										-16.26	-0.121094	-0.0898438	-0.0507813	-0.046875	-0.03125	-0.03125	-0.0585938	0		138	42.4653	33.9764	27.0916	20.4964	13.9544	9.29881	4.61028	0				-16.26	0.0742188	0.0634766	-0.00293	0.0742188	0.0615234	0.148438	0.106445	0		138	22.2548	20.7007	17.3616	14.4622	11.283	8.56915	4.78216
										-16.16	-0.117188	-0.0927734	-0.0507813	-0.046875	-0.0390625	-0.0195313	-0.0703125	0		139	42.4785	33.989	27.1199	20.541	13.9962	9.32869	4.62802	0				-16.16	0.0742188	0.0664063	-0.00293	0.0742188	0.0683594	0.160156	0.109375	0		139	22.2625	20.7183	17.3902	14.4914	11.306	8.58424	4.79041
										-16.06	-0.117188	-0.0976563	-0.0537109	-0.046875	-0.0302734	-0.0224609	-0.0585938	0		140	42.4917	34.0015	27.1478	20.5851	14.0377	9.35842	4.6457	0				-16.06	0.0742188	0.0546875	0.00586	0.0810547	0.0615234	0.160156	0.109375	0		140	22.2702	20.7356	17.4186	14.5204	11.3289	8.5993	4.79864
										-15.96	-0.105469	-0.0976563	-0.046875	-0.0498047	-0.0498047	-0.0273438	-0.0615234	0		141	42.5049	34.0138	27.1752	20.6287	14.0788	9.388	4.66331	0				-15.96	0.0830078	0.0585938	-0.00391	0.0664063	0.0654297	0.166992	0.116211	0		141	22.2778	20.7527	17.4466	14.5492	11.3516	8.61432	4.80685
										-15.86	-0.108398	-0.0898438	-0.0585938	-0.0429688	-0.0546875	-0.0390625	-0.0742188	0		142	42.518	34.026	27.2022	20.6718	14.1197	9.41744	4.68085	0				-15.86	0.078125	0.0585938	0.0126953	0.0859375	0.0654297	0.160156	0.109375	0		142	22.2853	20.7695	17.4744	14.5778	11.3744	8.62931	4.81505
										-15.76	-0.113281	-0.0976563	-0.0390625	-0.0546875	-0.0546875	-0.03125	-0.0742188	0		143	42.5312	34.0381	27.2287	20.7144	14.1603	9.44674	4.69832	0				-15.76	0.0898438	0.0654297	0.0126953	0.0859375	0.0654297	0.160156	0.121094	0		143	22.2928	20.7861	17.5019	14.6063	11.397	8.64426	4.82323
										-15.66	-0.113281	-0.0898438	-0.0507813	-0.046875	-0.046875	-0.0390625	-0.0664063	0		144	42.5444	34.0501	27.2548	20.7566	14.2006	9.4759	4.71573	0				-15.66	0.0898438	0.046875	0.0126953	0.078125	0.0585938	0.167969	0.121094	0		144	22.3003	20.8025	17.5291	14.6346	11.4195	8.65918	4.8314
										-15.56	-0.105469	-0.0908203	-0.0507813	-0.0517578	-0.046875	-0.0390625	-0.0664063	0		145	42.5575	34.062	27.2804	20.7983	14.2406	9.50491	4.73307	0				-15.56	0.0732422	0.046875	0.0175781	0.0908203	0.0537109	0.167969	0.121094	0		145	22.3077	20.8186	17.556	14.6628	11.442	8.67406	4.83955
										-15.46	-0.105469	-0.0976563	-0.0439453	-0.0585938	-0.0439453	-0.0273438	-0.0664063	0		146	42.5707	34.0737	27.3056	20.8395	14.2804	9.53378	4.75035	0				-15.46	0.0742188	0.046875	0.00391	0.0976563	0.0537109	0.15625	0.128906	0		146	22.315	20.8345	17.5827	14.6907	11.4644	8.6889	4.84769
										-15.36	-0.105469	-0.0898438	-0.0507813	-0.0517578	-0.0439453	-0.0439453	-0.0712891	0		147	42.5838	34.0854	27.3305	20.8803	14.3198	9.56252	4.76756	0				-15.36	0.0742188	0.046875	0.00879	0.0927734	0.0585938	0.149414	0.118164	0		147	22.3223	20.8501	17.6091	14.7185	11.4867	8.70371	4.85581
										-15.26	-0.0986328	-0.0898438	-0.0429688	-0.0585938	-0.0507813	-0.0429688	-0.078125	0		148	42.597	34.097	27.3549	20.9207	14.359	9.59111	4.7847	0				-15.26	0.0742188	0.046875	0.0107422	0.0791016	0.0605469	0.148438	0.116211	0		148	22.3296	20.8656	17.6352	14.7461	11.5089	8.71849	4.86391
										-15.16	-0.117188	-0.078125	-0.0507813	-0.0585938	-0.0429688	-0.0429688	-0.0703125	0		149	42.6101	34.1084	27.3789	20.9606	14.3979	9.61957	4.80178	0				-15.16	0.0791016	0.0400391	0.00781	0.0810547	0.0585938	0.15332	0.123047	0		149	22.3368	20.8808	17.6611	14.7736	11.5311	8.73323	4.872
										-15.06	-0.109375	-0.078125	-0.0390625	-0.0585938	-0.0507813	-0.03125	-0.0654297	0		150	42.6233	34.1198	27.4025	21	14.4365	9.64789	4.81879	0				-15.06	0.0810547	0.0419922	-0.00195	0.0791016	0.0605469	0.143555	0.111328	0		150	22.344	20.8958	17.6867	14.8009	11.5531	8.74793	4.88008
										-14.96	-0.109375	-0.0703125	-0.0390625	-0.0585938	-0.0419922	-0.03125	-0.0595703	0		151	42.6365	34.1311	27.4258	21.039	14.4749	9.67607	4.83574	0				-14.96	0.0712891	0.0400391	0	0.0732422	0.0537109	0.136719	0.111328	0		151	22.3512	20.9107	17.712	14.828	11.5751	8.7626	4.88813
										-14.86	-0.0976563	-0.078125	-0.0361328	-0.0585938	-0.0439453	-0.0341797	-0.0615234	0		152	42.6496	34.1423	27.4487	21.0777	14.5129	9.70412	4.85263	0				-14.86	0.0683594	0.0419922	-0.0117188	0.0664063	0.0458984	0.128906	0.103516	0		152	22.3583	20.9253	17.7371	14.855	11.597	8.77724	4.89618
										-14.76	-0.0976563	-0.078125	-0.03125	-0.0585938	-0.0419922	-0.0322266	-0.0595703	0		153	42.6628	34.1534	27.4712	21.1158	14.5507	9.73203	4.86945	0				-14.76	0.0546875	0.0302734	-0.0302734	0.0546875	0.0458984	0.117188	0.0898438	0		153	22.3654	20.9397	17.7619	14.8818	11.6189	8.79185	4.9042
										-14.66	-0.105469	-0.0703125	-0.03125	-0.0703125	-0.0439453	-0.0390625	-0.0615234	0		154	42.6759	34.1645	27.4934	21.1536	14.5883	9.7598	4.88621	0				-14.66	0.0400391	0.0205078	-0.0302734	0.0546875	0.0458984	0.116211	0.078125	0		154	22.3725	20.954	17.7865	14.9085	11.6406	8.80641	4.91222
										-14.56	-0.105469	-0.0703125	-0.0351563	-0.0585938	-0.0419922	-0.0263672	-0.0546875	0		155	42.689	34.1754	27.5153	21.191	14.6256	9.78745	4.9029	0				-14.56	0.0380859	0.0273438	-0.0185547	0.0585938	0.0507813	0.114258	0.0703125	0		155	22.3795	20.968	17.8108	14.935	11.6623	8.82095	4.92021
										-14.46	-0.105469	-0.0703125	-0.0351563	-0.0625	-0.0507813	-0.03125	-0.046875	0		156	42.7022	34.1863	27.5368	21.2279	14.6626	9.81496	4.91953	0				-14.46	0.0546875	0.0224609	-0.0205078	0.0634766	0.0605469	0.12207	0.0820313	0		156	22.3865	20.9819	17.8349	14.9613	11.6839	8.83545	4.92819
										-14.36	-0.109375	-0.0703125	-0.0185547	-0.0625	-0.0507813	-0.0195313	-0.046875	0		157	42.7153	34.1972	27.5579	21.2644	14.6993	9.84234	4.9361	0				-14.36	0.0566406	0.0205078	-0.00684	0.0664063	0.0458984	0.121094	0.0869141	0		157	22.3934	20.9956	17.8587	14.9875	11.7055	8.84992	4.93616
										-14.26	-0.0976563	-0.0585938	-0.0117188	-0.0458984	-0.0390625	-0.0195313	-0.046875	0		158	42.7285	34.2079	27.5788	21.3006	14.7358	9.86958	4.95261	0				-14.26	0.0585938	0.0351563	-0.0146484	0.0585938	0.0537109	0.124023	0.0898438	0		158	22.4004	21.0091	17.8824	15.0135	11.7269	8.86435	4.94411
										-14.16	-0.0976563	-0.0585938	-0.0126953	-0.0439453	-0.0390625	-0.00781	-0.046875	0		159	42.7416	34.2186	27.5993	21.3364	14.7721	9.8967	4.96905	0				-14.16	0.0507813	0.0195313	-0.00684	0.0664063	0.0419922	0.110352	0.0820313	0		159	22.4073	21.0224	17.9057	15.0394	11.7483	8.87875	4.95205
										-14.06	-0.0927734	-0.0556641	-0.0195313	-0.0419922	-0.0273438	-0.0244141	-0.0351563	0		160	42.7548	34.2293	27.6196	21.3717	14.8081	9.92369	4.98543	0				-14.06	0.0585938	0.0273438	-0.00684	0.0585938	0.0419922	0.109375	0.0898438	0		160	22.4142	21.0356	17.9289	15.0651	11.7696	8.89312	4.95997
										-13.96	-0.0791016	-0.0625	-0.0117188	-0.0273438	-0.0351563	-0.0283203	-0.0429688	0		161	42.7679	34.2398	27.6395	21.4067	14.8438	9.95054	5.00175	0				-13.96	0.0585938	0.0126953	-0.00684	0.0634766	0.0419922	0.0927734	0.0820313	0		161	22.4211	21.0486	17.9518	15.0907	11.7908	8.90745	4.96787
										-13.86	-0.0859375	-0.0625	-0.0234375	-0.0322266	-0.0322266	-0.0351563	-0.0517578	0		162	42.7811	34.2504	27.6591	21.4414	14.8793	9.97727	5.01801	0				-13.86	0.046875	0.00781	-0.00684	0.0585938	0.0341797	0.078125	0.0820313	0		162	22.4279	21.0615	17.9745	15.1161	11.812	8.92175	4.97576
										-13.76	-0.0830078	-0.0625	-0.0234375	-0.0390625	-0.0361328	-0.0429688	-0.0585938	0		163	42.7942	34.2609	27.6785	21.4756	14.9145	10.0039	5.0342	0				-13.76	0.046875	0.00781	-0.0185547	0.0585938	0.0341797	0.0712891	0.0791016	0		163	22.4347	21.0742	17.997	15.1414	11.8331	8.93602	4.98364
										-13.66	-0.0898438	-0.0507813	-0.0234375	-0.0390625	-0.03125	-0.0429688	-0.0585938	0		164	42.8073	34.2713	27.6975	21.5095	14.9495	10.0303	5.05034	0				-13.66	0.046875	0.00781	-0.0185547	0.0585938	0.0458984	0.0771484	0.0742188	0		164	22.4415	21.0868	18.0192	15.1665	11.8541	8.95025	4.9915
										-13.56	-0.0898438	-0.0537109	-0.0195313	-0.0390625	-0.0429688	-0.0429688	-0.0585938	0		165	42.8205	34.2816	27.7163	21.543	14.9843	10.0567	5.06642	0				-13.56	0.0419922	-0.00391	-0.00391	0.0585938	0.0458984	0.0703125	0.0576172	0		165	22.4483	21.0992	18.0413	15.1915	11.875	8.96446	4.99935
										-13.46	-0.0849609	-0.0507813	-0.0224609	-0.0273438	-0.03125	-0.0458984	-0.046875	0		166	42.8336	34.292	27.7348	21.5762	15.0188	10.0829	5.08243	0				-13.46	0.0351563	0.00781	-0.00684	0.0507813	0.0341797	0.0585938	0.0625	0		166	22.4551	21.1114	18.0631	15.2163	11.8959	8.97862	5.00718
										-13.36	-0.0712891	-0.0507813	-0.0195313	-0.0419922	-0.0341797	-0.0380859	-0.046875	0		167	42.8468	34.3022	27.753	21.609	15.053	10.109	5.09838	0				-13.36	0.0351563	0.00781	-0.00684	0.0537109	0.0341797	0.0664063	0.0625	0		167	22.4618	21.1235	18.0847	15.241	11.9167	8.99276	5.01499
										-13.26	-0.0761719	-0.0585938	-0.03125	-0.046875	-0.0341797	-0.0439453	-0.046875	0		168	42.8599	34.3125	27.771	21.6414	15.0871	10.135	5.11428	0				-13.26	0.0351563	0	0.000977	0.0546875	0.0341797	0.0664063	0.0625	0		168	22.4686	21.1355	18.1061	15.2655	11.9374	9.00686	5.0228
										-13.16	-0.0664063	-0.0634766	-0.0283203	-0.046875	-0.0390625	-0.0507813	-0.046875	0		169	42.873	34.3227	27.7888	21.6735	15.1209	10.1608	5.13011	0				-13.16	0.0400391	0.00781	-0.0107422	0.0546875	0.0458984	0.0703125	0.0654297	0		169	22.4753	21.1474	18.1273	15.2899	11.9581	9.02094	5.03058
										-13.06	-0.0664063	-0.0507813	-0.0263672	-0.046875	-0.0390625	-0.0458984	-0.046875	0		170	42.8862	34.3328	27.8062	21.7053	15.1544	10.1866	5.14589	0				-13.06	0.0273438	0.00781	0.000977	0.0664063	0.0341797	0.0585938	0.0585938	0		170	22.482	21.1591	18.1483	15.3142	11.9787	9.03498	5.03835
										-12.96	-0.078125	-0.0507813	-0.0195313	-0.046875	-0.0390625	-0.0390625	-0.0585938	0		171	42.8993	34.3429	27.8235	21.7367	15.1877	10.2122	5.16161	0				-12.96	0.0390625	0.00781	0.000977	0.0585938	0.0341797	0.046875	0.0625	0		171	22.4886	21.1707	18.1691	15.3383	11.9992	9.04898	5.04611
										-12.86	-0.078125	-0.0507813	-0.0195313	-0.0351563	-0.0273438	-0.0390625	-0.046875	0		172	42.9125	34.353	27.8405	21.7679	15.2208	10.2376	5.17726	0				-12.86	0.0273438	0.00293	0.000977	0.046875	0.0341797	0.0390625	0.0625	0		172	22.4953	21.1821	18.1897	15.3623	12.0196	9.06296	5.05385
										-12.76	-0.0664063	-0.0458984	-0.0195313	-0.046875	-0.0273438	-0.0390625	-0.046875	0		173	42.9256	34.3631	27.8572	21.7986	15.2537	10.263	5.19286	0				-12.76	0.0273438	-0.0117188	-0.00195	0.046875	0.0341797	0.0273438	0.0478516	0		173	22.502	21.1934	18.2101	15.3861	12.04	9.0769	5.06158
										-12.66	-0.0664063	-0.0488281	-0.0234375	-0.0351563	-0.0351563	-0.03125	-0.046875	0		174	42.9387	34.3731	27.8738	21.8291	15.2863	10.2882	5.2084	0				-12.66	0.0273438	-0.00684	0	0.0390625	0.0263672	0.0195313	0.0429688	0		174	22.5086	21.2046	18.2303	15.4098	12.0603	9.09081	5.0693
										-12.56	-0.0664063	-0.0576172	-0.0283203	-0.0390625	-0.0273438	-0.0361328	-0.0390625	0		175	42.9519	34.383	27.8901	21.8592	15.3187	10.3134	5.22389	0				-12.56	0.0273438	0	-0.00684	0.0273438	0.0263672	0.0195313	0.0429688	0		175	22.5152	21.2157	18.2503	15.4334	12.0805	9.10469	5.077
										-12.46	-0.0556641	-0.0537109	-0.0234375	-0.0439453	-0.0439453	-0.03125	-0.0390625	0		176	42.965	34.393	27.9062	21.889	15.3509	10.3384	5.23931	0				-12.46	0.0273438	0	-0.0136719	0.0273438	0.0380859	0.0195313	0.03125	0		176	22.5218	21.2267	18.2701	15.4568	12.1007	9.11854	5.08468
										-12.36	-0.0556641	-0.0507813	-0.0341797	-0.0390625	-0.0361328	-0.0341797	-0.0390625	0		177	42.9782	34.4029	27.9221	21.9185	15.3829	10.3633	5.25468	0				-12.36	0.0195313	0	0.00488	0.0390625	0.0263672	0.0195313	0.03125	0		177	22.5284	21.2376	18.2898	15.4801	12.1208	9.13235	5.09235
										-12.26	-0.0585938	-0.0361328	-0.0283203	-0.046875	-0.0341797	-0.03125	-0.0419922	0		178	42.9913	34.4128	27.9378	21.9477	15.4146	10.388	5.26999	0				-12.26	0.03125	0.0117188	-0.00293	0.0273438	0.0263672	0.0117188	0.0351563	0		178	22.535	21.2483	18.3092	15.5032	12.1408	9.14614	5.10001
										-12.16	-0.0615234	-0.0429688	-0.0117188	-0.0390625	-0.0429688	-0.0195313	-0.0390625	0		179	43.0044	34.4226	27.9532	21.9766	15.4462	10.4127	5.28524	0				-12.16	0.03125	-0.00488	-0.00293	0.0195313	0.0341797	0.00781	0.0351563	0		179	22.5416	21.259	18.3285	15.5263	12.1608	9.15989	5.10765
										-12.06	-0.0703125	-0.03125	-0.0234375	-0.0273438	-0.0263672	-0.0273438	-0.0322266	0		180	43.0176	34.4324	27.9685	22.0052	15.4775	10.4372	5.30044	0				-12.06	0.0195313	-0.00684	0.00488	0.0273438	0.0234375	0	0.0351563	0		180	22.5482	21.2695	18.3476	15.5491	12.1806	9.17362	5.11528
										-11.96	-0.0537109	-0.0341797	-0.0195313	-0.0273438	-0.0195313	-0.015625	-0.0419922	0		181	43.0307	34.4422	27.9836	22.0335	15.5086	10.4616	5.31558	0				-11.96	0.0273438	0	-0.00293	0.0195313	0.0185547	0.00781	0.0429688	0		181	22.5547	21.28	18.3665	15.5719	12.2005	9.18731	5.12289
										-11.86	-0.046875	-0.03125	-0.0195313	-0.0185547	0.00391	-0.0205078	-0.0234375	0		182	43.0438	34.452	27.9985	22.0615	15.5395	10.4859	5.33066	0				-11.86	0.0117188	-0.00781	-0.00684	0.0205078	0.0185547	0.00488	0.0234375	0		182	22.5613	21.2903	18.3852	15.5945	12.2202	9.20097	5.13049
										-11.76	-0.0351563	-0.0439453	-0.00684	-0.0234375	0.00391	-0.0195313	-0.0283203	0		183	43.057	34.4618	28.0132	22.0893	15.5701	10.5101	5.34569	0				-11.76	0.0195313	-0.0117188	-0.00684	0.0273438	0.0185547	0	0.03125	0		183	22.5678	21.3005	18.4038	15.617	12.2399	9.2146	5.13808
										-11.66	-0.0429688	-0.0458984	-0.0166016	-0.015625	0	-0.0244141	-0.0273438	0		184	43.0701	34.4715	28.0277	22.1167	15.6006	10.5342	5.36066	0				-11.66	0.0195313	-0.0166016	-0.00684	0.0195313	0.00977	0.00293	0.0234375	0		184	22.5743	21.3107	18.4222	15.6394	12.2595	9.2282	5.14565
										-11.56	-0.0322266	-0.0322266	-0.0185547	-0.0205078	0	-0.0380859	-0.0322266	0		185	43.0833	34.4812	28.042	22.1438	15.6308	10.5582	5.37558	0				-11.56	0.00293	-0.0185547	-0.000977	0.0224609	0.0263672	0.00781	0.0234375	0		185	22.5809	21.3207	18.4404	15.6616	12.2791	9.24177	5.1532
										-11.46	-0.0322266	-0.0390625	-0.00488	-0.0341797	-0.00293	-0.0244141	-0.0341797	0		186	43.0964	34.4909	28.0562	22.1707	15.6609	10.582	5.39044	0				-11.46	-0.000977	-0.0136719	0.00879	0.0273438	0.0146484	0	0.0146484	0		186	22.5874	21.3307	18.4585	15.6838	12.2986	9.2553	5.16075
										-11.36	-0.0341797	-0.03125	-0.0117188	-0.0205078	0.0136719	-0.0263672	-0.0205078	0		187	43.1095	34.5005	28.0702	22.1973	15.6907	10.6058	5.40525	0				-11.36	0.015625	-0.00684	0.00586	0.0273438	0.0146484	0	0.03125	0		187	22.5939	21.3405	18.4764	15.7058	12.318	9.26881	5.16828
										-11.26	-0.0205078	-0.03125	-0.00391	-0.0273438	0	-0.0117188	-0.0390625	0		188	43.1227	34.5102	28.084	22.2236	15.7204	10.6294	5.42	0				-11.26	0.015625	0	-0.00684	0.0224609	0.00977	-0.00391	0.0234375	0		188	22.6004	21.3503	18.4941	15.7276	12.3373	9.28229	5.17579
										-11.16	-0.0390625	-0.0195313	-0.0117188	-0.0195313	0.00781	-0.0117188	-0.03125	0		189	43.1358	34.5198	28.0977	22.2497	15.7498	10.6529	5.43469	0				-11.16	0.015625	0	0.000977	0.0234375	0.00293	-0.00391	0.0234375	0		189	22.6069	21.36	18.5117	15.7494	12.3566	9.29574	5.18329
										-11.06	-0.0263672	-0.0283203	0	-0.0195313	0	0	-0.03125	0		190	43.1489	34.5294	28.1112	22.2755	15.779	10.6763	5.44934	0				-11.06	0.0117188	-0.00391	0.000977	0.0234375	0.00293	-0.00391	0.0195313	0		190	22.6134	21.3696	18.5291	15.771	12.3759	9.30915	5.19078
										-10.96	-0.0195313	-0.0234375	-0.0117188	-0.0126953	0	-0.00781	-0.0195313	0		191	43.1621	34.539	28.1245	22.301	15.8081	10.6996	5.46393	0				-10.96	0.00879	-0.00391	0.000977	0.015625	-0.00879	-0.00391	0.0146484	0		191	22.6198	21.3791	18.5463	15.7925	12.395	9.32254	5.19825
										-10.86	-0.00781	-0.015625	-0.0117188	-0.0195313	-0.00293	-0.00781	-0.0195313	0		192	43.1752	34.5486	28.1377	22.3263	15.8369	10.7228	5.47846	0				-10.86	-0.00391	-0.00391	-0.00391	0.00391	-0.00879	-0.00391	0.00781	0		192	22.6263	21.3885	18.5634	15.8139	12.4141	9.3359	5.20571
										-10.76	-0.015625	-0.015625	-0.0117188	-0.0195313	-0.00781	-0.0117188	-0.0195313	0		193	43.1883	34.5581	28.1507	22.3513	15.8655	10.7459	5.49294	0				-10.76	-0.00391	-0.015625	-0.0175781	0.00391	-0.0166016	-0.00391	0	0		193	22.6328	21.3979	18.5803	15.8351	12.4332	9.34922	5.21316
										-10.66	-0.015625	0.000977	-0.00684	-0.0117188	0.00293	-0.0117188	-0.0117188	0		194	43.2015	34.5676	28.1636	22.3761	15.894	10.7689	5.50737	0				-10.66	-0.015625	-0.015625	-0.00391	-0.00781	-0.0166016	-0.00391	0	0		194	22.6392	21.4072	18.5971	15.8563	12.4521	9.36252	5.22059
										-10.56	-0.00781	0	0.0117188	-0.0117188	0	0	-0.0117188	0		195	43.2146	34.5772	28.1764	22.4006	15.9223	10.7917	5.52175	0				-10.56	-0.015625	-0.015625	-0.0175781	-0.015625	-0.00488	0	-0.0117188	0		195	22.6457	21.4164	18.6138	15.8773	12.4711	9.37579	5.22801
										-10.46	-0.0166016	0	0	0	0	0	0	0		196	43.2278	34.5867	28.189	22.4249	15.9503	10.8145	5.53607	0				-10.46	-0.015625	-0.015625	-0.00391	-0.0107422	-0.0117188	0.00488	-0.0117188	0		196	22.6521	21.4255	18.6303	15.8982	12.4899	9.38903	5.23541
										-10.36	0	0	0	0	0	0	0	0		197	43.2409	34.5962	28.2014	22.4489	15.9782	10.8372	5.55034	0				-10.36	-0.000977	-0.0117188	-0.000977	0.000977	0	0	0	0		197	22.6586	21.4346	18.6466	15.919	12.5087	9.40224	5.24281
										-10.26	0	0	0.00293	0	0	-0.0117188	0	0		198	43.254	34.6057	28.2137	22.4727	16.0059	10.8597	5.56456	0				-10.26	-0.00195	-0.00684	0	0	0.00977	0.00781	0.00488	0		198	22.665	21.4436	18.6628	15.9396	12.5274	9.41542	5.25018
										-10.16	0	0.00781	0.00781	0	-0.0117188	-0.00879	0	0		199	43.2672	34.6151	28.2259	22.4962	16.0334	10.8822	5.57872	0				-10.16	0	0	0.000977	0.00781	0.0195313	0.0117188	0	0		199	22.6714	21.4525	18.6789	15.9602	12.5461	9.42857	5.25755
										-10.06	0	-0.00391	0.00391	0	-0.00684	0.00391	0	0		200	43.2803	34.6246	28.238	22.5195	16.0607	10.9045	5.59283	0				-10.06	0.00781	-0.00391	0.0126953	0.00781	0.0263672	0.0146484	0	0		200	22.6779	21.4614	18.6948	15.9806	12.5647	9.44169	5.2649
										-9.95999	-0.00781	-0.00391	0.00879	0.00781	0.00781	0.00391	0.00781	0		201	43.2934	34.634	28.25	22.5426	16.0878	10.9267	5.6069	0				-9.95996	0.0195313	0.00781	0.0126953	0.00781	0.0341797	0.0273438	0.0117188	0		201	22.6843	21.4702	18.7106	16.001	12.5832	9.45478	5.27224
										-9.85999	-0.0117188	-0.00391	0.00781	0.00781	0	0.00391	0.00781	0		202	43.3066	34.6435	28.2618	22.5655	16.1148	10.9489	5.62091	0				-9.85999	0.0195313	0.0107422	0.00879	0.00781	0.0263672	0.0273438	0	0		202	22.6907	21.4789	18.7262	16.0212	12.6017	9.46784	5.27956
										-9.75998	-0.00684	-0.00195	0.00781	0.00781	0.00293	0.00879	0	0		203	43.3197	34.6529	28.2735	22.5881	16.1416	10.9709	5.63487	0				-9.76001	0.015625	0.015625	0.00879	-0.00391	0.0263672	0.015625	0	0		203	22.6971	21.4876	18.7417	16.0413	12.6201	9.48088	5.28687
										-9.66	0	0.0117188	0.00488	0.00488	-0.00391	0.0126953	0	0		204	43.3328	34.6623	28.2851	22.6105	16.1682	10.9929	5.64877	0				-9.65997	0.015625	0.015625	0.00879	-0.00879	0.0214844	0.0224609	0	0		204	22.7036	21.4962	18.7571	16.0613	12.6384	9.49389	5.29417
										-9.56	0	0.0117188	0.00293	-0.00293	-0.00684	0.0117188	-0.0146484	0		205	43.346	34.6717	28.2965	22.6327	16.1946	11.0147	5.66263	0				-9.56	0.015625	0.015625	0.0126953	-0.00879	0.0146484	0.015625	0	0		205	22.71	21.5047	18.7724	16.0812	12.6567	9.50686	5.30145
										-9.45999	-0.00293	0.00391	0.00781	0.00684	0	0.0117188	-0.00293	0		206	43.3591	34.6811	28.3079	22.6547	16.2208	11.0364	5.67644	0				-9.45996	0.0146484	0.0107422	-0.00684	-0.015625	0	0.000977	-0.00488	0		206	22.7164	21.5132	18.7875	16.1009	12.675	9.51981	5.30872
										-9.35999	-0.00781	0.00684	0	0.0117188	-0.00781	0	0.00391	0		207	43.3722	34.6905	28.3191	22.6765	16.2469	11.0581	5.69019	0				-9.35999	0.00781	0.000977	-0.00977	-0.0185547	0.00684	0.00488	-0.0117188	0		207	22.7228	21.5216	18.8025	16.1206	12.6932	9.53273	5.31598
										-9.25998	0.00879	0.0166016	0.00488	0.0117188	-0.00781	0	0.00391	0		208	43.3854	34.6999	28.3302	22.698	16.2728	11.0796	5.7039	0				-9.26001	-0.00684	-0.00391	-0.00293	-0.0234375	0.00684	0.0195313	-0.0146484	0		208	22.7292	21.53	18.8173	16.1402	12.7113	9.54563	5.32323
										-9.16	0.0107422	0.00977	0.0117188	0.0117188	-0.00781	0	0.00391	0		209	43.3985	34.7092	28.3413	22.7194	16.2985	11.101	5.71756	0				-9.15997	0	0.00781	-0.00684	-0.0234375	0.00195	0.0146484	-0.015625	0		209	22.7356	21.5383	18.832	16.1596	12.7293	9.55849	5.33046
										-9.06	0.00391	0.03125	0.0146484	0.0117188	-0.0195313	0.00293	-0.00391	0		210	43.4117	34.7186	28.3522	22.7405	16.324	11.1224	5.73116	0				-9.06	0.00781	0.00488	-0.00684	-0.0351563	0.00195	0.0195313	-0.0107422	0		210	22.742	21.5466	18.8466	16.179	12.7473	9.57133	5.33767
										-8.95999	0.00391	0.03125	0.0263672	0.0146484	-0.0166016	0.0117188	-0.000977	0		211	43.4248	34.7279	28.363	22.7614	16.3494	11.1436	5.74472	0				-8.95996	0.0107422	0.00293	0	-0.0234375	0.00293	0.0273438	-0.0244141	0		211	22.7484	21.5548	18.8611	16.1982	12.7653	9.58414	5.34488
										-8.85999	0.0117188	0.03125	0.0195313	0.03125	0	0.0117188	0.015625	0		212	43.4379	34.7373	28.3737	22.7822	16.3746	11.1647	5.75823	0				-8.85999	0.0146484	0.00293	-0.0107422	-0.0234375	0.00781	0.0322266	-0.0126953	0		212	22.7548	21.5629	18.8755	16.2173	12.7831	9.59692	5.35207
										-8.75998	0.0351563	0.03125	0.00781	0.0361328	-0.00781	0.0117188	0.015625	0		213	43.4511	34.7466	28.3843	22.8027	16.3997	11.1858	5.77169	0				-8.76001	0.0126953	0.00391	-0.00586	-0.0185547	0.0214844	0.0458984	-0.0117188	0		213	22.7611	21.571	18.8897	16.2364	12.801	9.60967	5.35925
										-8.66	0.0351563	0.0273438	0.00781	0.0380859	-0.0195313	0.0117188	0.00391	0		214	43.4642	34.756	28.3949	22.823	16.4245	11.2067	5.7851	0				-8.65997	0.000977	0.00879	0.00781	-0.0166016	0.00293	0.0390625	-0.0146484	0		214	22.7675	21.5791	18.9039	16.2553	12.8187	9.62239	5.36642
										-8.56	0.0380859	0.0273438	0.00781	0.03125	-0.0195313	0.0195313	0.00391	0		215	43.4773	34.7653	28.4053	22.8432	16.4493	11.2276	5.79846	0				-8.56	0.0146484	0.0195313	0.000977	-0.0263672	-0.00488	0.0390625	-0.000977	0		215	22.7739	21.5871	18.9179	16.2741	12.8364	9.63509	5.37357
										-8.45999	0.0400391	0.0273438	0.00781	0.0361328	-0.0117188	0.0195313	0.0117188	0		216	43.4905	34.7746	28.4156	22.8631	16.4738	11.2484	5.81178	0				-8.45996	0.00781	-0.00391	-0.00684	-0.0195313	0.00293	0.046875	-0.0107422	0		216	22.7803	21.5951	18.9318	16.2928	12.8541	9.64776	5.38071
										-8.35999	0.03125	0.0361328	0.00781	0.0429688	-0.0117188	0.0195313	0.0146484	0		217	43.5036	34.7839	28.4259	22.8829	16.4982	11.269	5.82504	0				-8.35999	0.00781	-0.00391	0.000977	-0.0234375	0.00293	0.0351563	-0.0273438	0		217	22.7867	21.603	18.9456	16.3115	12.8717	9.6604	5.38784
										-8.25998	0.03125	0.03125	0.0166016	0.0380859	-0.0117188	0.03125	0.0166016	0		218	43.5167	34.7932	28.436	22.9025	16.5224	11.2896	5.83826	0				-8.26001	0.00391	0.00391	-0.00391	-0.0322266	-0.00879	0.0302734	-0.0166016	0		218	22.7931	21.6109	18.9592	16.33	12.8892	9.67302	5.39495
										-8.16	0.03125	0.03125	0.00488	0.0449219	-0.00293	0.0195313	0.0205078	0		219	43.5299	34.8025	28.4461	22.9219	16.5465	11.3101	5.85143	0				-8.15997	-0.000977	0.00391	-0.0224609	-0.0273438	0.00293	0.046875	-0.0117188	0		219	22.7994	21.6187	18.9728	16.3484	12.9067	9.68561	5.40205
										-8.06	0.0351563	0.0390625	0.0117188	0.046875	-0.015625	0.0244141	0.00684	0		220	43.543	34.8118	28.4561	22.9411	16.5704	11.3305	5.86455	0				-8.06	-0.00781	-0.00391	-0.0107422	-0.0263672	0.0107422	0.0546875	-0.0117188	0		220	22.8058	21.6265	18.9862	16.3667	12.9241	9.69817	5.40914
										-7.95999	0.0351563	0.0507813	0.0195313	0.046875	-0.015625	0.0390625	0.0117188	0		221	43.5561	34.8211	28.466	22.9601	16.5942	11.3508	5.87763	0				-7.95996	0.00391	0.00781	-0.0107422	-0.0234375	0.0224609	0.0595703	-0.0117188	0		221	22.8122	21.6342	18.9996	16.385	12.9415	9.7107	5.41622
										-7.85999	0.0351563	0.0390625	0.0234375	0.0429688	-0.0195313	0.0507813	0.0195313	0		222	43.5693	34.8304	28.4759	22.979	16.6178	11.371	5.89066	0				-7.85999	0.0117188	0.015625	0.000977	-0.0234375	0.0263672	0.078125	-0.0117188	0		222	22.8185	21.6419	19.0128	16.4031	12.9588	9.72321	5.42328
										-7.75998	0.03125	0.0507813	0.0117188	0.0546875	-0.00293	0.0390625	0.03125	0		223	43.5824	34.8397	28.4856	22.9977	16.6412	11.3911	5.90364	0				-7.76001	0.015625	0.015625	0.0126953	-0.0117188	0.0341797	0.0859375	0	0		223	22.8249	21.6496	19.0259	16.4211	12.9761	9.73569	5.43034
										-7.66	0.0429688	0.0507813	0.0234375	0.0429688	-0.00781	0.0507813	0.0117188	0		224	43.5956	34.8489	28.4953	23.0162	16.6645	11.4111	5.91657	0				-7.65997	0.0273438	0.0273438	0.00879	-0.0117188	0.0195313	0.0751953	0.0117188	0		224	22.8313	21.6572	19.0389	16.4391	12.9933	9.74814	5.43737
										-7.56	0.03125	0.0537109	0.0117188	0.0546875	0.00391	0.0429688	0.0234375	0		225	43.6087	34.8582	28.5049	23.0345	16.6877	11.431	5.92946	0				-7.56	0.0351563	0.0351563	0.00586	-0.0146484	0.0146484	0.0615234	0.0126953	0		225	22.8376	21.6648	19.0519	16.4569	13.0104	9.76057	5.4444
										-7.45999	0.0478516	0.0634766	0.0146484	0.0546875	0.00391	0.0458984	0.0234375	0		226	43.6218	34.8675	28.5144	23.0527	16.7106	11.4509	5.94231	0				-7.45996	0.0322266	0.0244141	0.000977	-0.0195313	0.0263672	0.078125	0.0166016	0		226	22.844	21.6723	19.0647	16.4747	13.0275	9.77297	5.45141
										-7.35999	0.0546875	0.0703125	0.0195313	0.0576172	0.00684	0.0507813	0.0146484	0		227	43.635	34.8767	28.5239	23.0707	16.7335	11.4706	5.9551	0				-7.35999	0.015625	0.0195313	0.0175781	-0.00781	0.0263672	0.078125	0.0117188	0		227	22.8504	21.6799	19.0774	16.4923	13.0446	9.78534	5.45842
										-7.25998	0.0576172	0.0703125	0.0224609	0.0742188	0	0.0507813	0.0195313	0		228	43.6481	34.886	28.5333	23.0885	16.7562	11.4903	5.96785	0				-7.26001	0.0273438	0.03125	0.0166016	-0.0195313	0.0263672	0.0751953	0.015625	0		228	22.8567	21.6873	19.09	16.5099	13.0615	9.79769	5.4654
										-7.16	0.0546875	0.0703125	0.0234375	0.0742188	-0.00781	0.046875	0.0117188	0		229	43.6612	34.8953	28.5426	23.1062	16.7787	11.5099	5.98056	0				-7.15997	0.0195313	0.0195313	0.0117188	-0.0166016	0.0214844	0.0732422	0.015625	0		229	22.8631	21.6948	19.1025	16.5273	13.0785	9.81001	5.47238
										-7.06	0.0625	0.0615234	0.0283203	0.0820313	0	0.046875	0.0195313	0		230	43.6744	34.9045	28.5518	23.1237	16.8011	11.5294	5.99322	0				-7.06	0.0244141	0.0195313	0.00781	-0.00879	0.0146484	0.078125	0.00391	0		230	22.8694	21.7022	19.115	16.5447	13.0953	9.82231	5.47934
										-6.95999	0.0625	0.0664063	0.0273438	0.0849609	0.00293	0.046875	0.0195313	0		231	43.6875	34.9137	28.561	23.1411	16.8234	11.5488	6.00583	0				-6.95996	0.0341797	0.0224609	0.000977	-0.00391	0.0224609	0.0859375	0.00684	0		231	22.8758	21.7096	19.1273	16.562	13.1122	9.83458	5.4863
										-6.85999	0.0625	0.0751953	0.0273438	0.0898438	0.00781	0.046875	0.0195313	0		232	43.7006	34.923	28.5701	23.1583	16.8455	11.5681	6.0184	0				-6.85999	0.0390625	0.0195313	0.00879	0.00391	0.0195313	0.0742188	0.00391	0		232	22.8821	21.7169	19.1395	16.5792	13.1289	9.84682	5.49324
										-6.75998	0.0625	0.0703125	0.0361328	0.0947266	-0.00684	0.0556641	0.0195313	0		233	43.7138	34.9322	28.5792	23.1753	16.8675	11.5873	6.03093	0				-6.76001	0.0351563	0.0302734	0.0205078	0.00391	0.0146484	0.0664063	0.0117188	0		233	22.8885	21.7242	19.1517	16.5963	13.1457	9.85904	5.50016
										-6.66	0.0507813	0.0703125	0.03125	0.0986328	-0.00293	0.0390625	0.0166016	0		234	43.7269	34.9415	28.5882	23.1922	16.8893	11.6064	6.04341	0				-6.65997	0.0351563	0.0351563	0.0205078	0.00391	0.0146484	0.0830078	0	0		234	22.8949	21.7315	19.1637	16.6133	13.1623	9.87123	5.50708
										-6.56	0.0595703	0.0751953	0.03125	0.09375	-0.00488	0.0361328	0.0117188	0		235	43.74	34.9507	28.5971	23.209	16.911	11.6255	6.05584	0				-6.56	0.0302734	0.0351563	0.0322266	0.015625	0.0263672	0.101563	0	0		235	22.9012	21.7387	19.1757	16.6303	13.1789	9.88339	5.51398
										-6.45999	0.0546875	0.0703125	0.03125	0.09375	-0.00781	0.0429688	0.0117188	0		236	43.7532	34.9599	28.606	23.2256	16.9325	11.6445	6.06824	0				-6.45996	0.046875	0.0322266	0.0439453	0.0195313	0.0292969	0.0898438	0.00293	0		236	22.9076	21.746	19.1875	16.6471	13.1955	9.89553	5.52087
										-6.35999	0.0546875	0.0849609	0.0439453	0.09375	-0.00781	0.0458984	0.0117188	0		237	43.7663	34.9692	28.6148	23.242	16.954	11.6634	6.08058	0				-6.35999	0.046875	0.0390625	0.0273438	0.0195313	0.0263672	0.0927734	0.0195313	0		237	22.9139	21.7531	19.1993	16.6639	13.212	9.90765	5.52775
										-6.25998	0.046875	0.0751953	0.0458984	0.09375	-0.00781	0.0419922	0.00391	0		238	43.7794	34.9784	28.6236	23.2583	16.9752	11.6822	6.09289	0				-6.26001	0.046875	0.0419922	0.0205078	0.0195313	0.0263672	0.0976563	0.0195313	0		238	22.9203	21.7603	19.211	16.6805	13.2285	9.91973	5.53461
										-6.16	0.046875	0.0703125	0.0478516	0.0966797	-0.00488	0.0410156	0.00684	0		239	43.7926	34.9876	28.6323	23.2745	16.9964	11.7009	6.10515	0				-6.15997	0.046875	0.0390625	0.0205078	0.0195313	0.0146484	0.0898438	0.0166016	0		239	22.9266	21.7674	19.2226	16.6971	13.2449	9.9318	5.54147
										-6.06	0.0498047	0.0703125	0.0429688	0.0986328	-0.00293	0.0341797	-0.00586	0		240	43.8057	34.9968	28.6409	23.2905	17.0174	11.7195	6.11737	0				-6.06	0.0390625	0.0390625	0.0205078	0.0195313	0.00684	0.0947266	0.0234375	0		240	22.933	21.7745	19.2341	16.7136	13.2612	9.94384	5.54831
										-5.95999	0.0517578	0.0625	0.0429688	0.09375	-0.00781	0.03125	-0.015625	0		241	43.8189	35.0061	28.6495	23.3064	17.0382	11.7381	6.12954	0				-5.95996	0.0390625	0.0390625	0.00977	0.0195313	0.0195313	0.102539	0.0234375	0		241	22.9393	21.7816	19.2455	16.73	13.2776	9.95585	5.55514
										-5.85999	0.046875	0.0693359	0.0341797	0.0869141	-0.0146484	0.03125	-0.0126953	0		242	43.832	35.0153	28.6581	23.3221	17.059	11.7566	6.14167	0				-5.85999	0.0390625	0.0390625	0.0175781	0.0205078	0.03125	0.104492	0.0117188	0		242	22.9456	21.7887	19.2569	16.7464	13.2938	9.96784	5.56196
										-5.75998	0.046875	0.0507813	0.0458984	0.0859375	-0.00781	0.0429688	-0.00781	0		243	43.8451	35.0245	28.6666	23.3377	17.0796	11.7749	6.15376	0				-5.76001	0.0400391	0.0400391	0.0244141	0.0273438	0.0380859	0.102539	0.0166016	0		243	22.952	21.7957	19.2682	16.7626	13.31	9.9798	5.56877
										-5.66	0.0351563	0.0507813	0.0390625	0.0957031	-0.000977	0.03125	-0.00879	0		244	43.8583	35.0337	28.675	23.3532	17.1001	11.7933	6.1658	0				-5.65997	0.0517578	0.046875	0.0244141	0.0273438	0.0478516	0.108398	0.0234375	0		244	22.9583	21.8027	19.2794	16.7788	13.3262	9.99174	5.57556
										-5.56	0.0419922	0.0537109	0.0390625	0.09375	-0.0126953	0.03125	-0.015625	0		245	43.8714	35.0429	28.6834	23.3685	17.1204	11.8115	6.17781	0				-5.56	0.046875	0.046875	0.0195313	0.0341797	0.0419922	0.100586	0.0234375	0		245	22.9647	21.8097	19.2905	16.7948	13.3423	10.0036	5.58234
										-5.45999	0.0351563	0.0585938	0.0361328	0.09375	-0.0107422	0.03125	-0.0273438	0		246	43.8845	35.0521	28.6918	23.3837	17.1406	11.8296	6.18977	0				-5.45996	0.0537109	0.0419922	0.0205078	0.0351563	0.0419922	0.110352	0.0185547	0		246	22.971	21.8166	19.3015	16.8108	13.3583	10.0155	5.58911
										-5.35999	0.0351563	0.0712891	0.0429688	0.09375	-0.0244141	0.03125	-0.0390625	0		247	43.8977	35.0613	28.7001	23.3988	17.1607	11.8477	6.20169	0				-5.35999	0.046875	0.0478516	0.0205078	0.0351563	0.0429688	0.118164	0.0166016	0		247	22.9774	21.8236	19.3124	16.8268	13.3743	10.0274	5.59587
										-5.25998	0.0351563	0.078125	0.0507813	0.0986328	-0.0195313	0.0390625	-0.0341797	0		248	43.9108	35.0705	28.7084	23.4138	17.1807	11.8657	6.21356	0				-5.26001	0.0498047	0.046875	0.0292969	0.0488281	0.0380859	0.104492	0.0117188	0		248	22.9837	21.8305	19.3233	16.8426	13.3903	10.0392	5.60262
										-5.16	0.0380859	0.0703125	0.0390625	0.113281	-0.0117188	0.03125	-0.0273438	0		249	43.9239	35.0797	28.7166	23.4286	17.2005	11.8836	6.2254	0				-5.15997	0.0634766	0.0556641	0.0244141	0.0507813	0.0263672	0.102539	0.015625	0		249	22.9901	21.8374	19.3341	16.8584	13.4062	10.0511	5.60935
										-5.06	0.0390625	0.078125	0.0419922	0.104492	-0.0195313	0.0224609	-0.0244141	0		250	43.9371	35.0889	28.7247	23.4433	17.2203	11.9014	6.23719	0				-5.06	0.0517578	0.0390625	0.015625	0.0537109	0.0185547	0.104492	0.00391	0		250	22.9964	21.8442	19.3448	16.874	13.4221	10.0628	5.61608
										-4.95999	0.0390625	0.0869141	0.0390625	0.114258	-0.03125	0.0273438	-0.0390625	0		251	43.9502	35.0981	28.7329	23.4578	17.2398	11.9192	6.24895	0				-4.95996	0.0585938	0.03125	0.00781	0.0537109	0.0263672	0.109375	0.00391	0		251	23.0027	21.8511	19.3555	16.8896	13.4379	10.0746	5.62279
										-4.85999	0.03125	0.0849609	0.0439453	0.113281	-0.0263672	0.0410156	-0.0458984	0		252	43.9633	35.1073	28.741	23.4723	17.2593	11.9369	6.26066	0				-4.85999	0.0566406	0.0263672	0.0205078	0.0664063	0.0146484	0.114258	-0.000977	0		252	23.0091	21.8579	19.366	16.9052	13.4536	10.0863	5.62949
										-4.75998	0.0244141	0.0976563	0.0273438	0.129883	-0.00293	0.03125	-0.0224609	0		253	43.9765	35.1165	28.749	23.4866	17.2787	11.9545	6.27233	0				-4.76001	0.0712891	0.0273438	0.0253906	0.0634766	0.0263672	0.128906	0.00488	0		253	23.0154	21.8647	19.3765	16.9206	13.4694	10.0981	5.63618
										-4.66	0.0478516	0.101563	0.0390625	0.116211	-0.0195313	0.0390625	-0.0351563	0		254	43.9896	35.1257	28.757	23.5008	17.2979	11.972	6.28396	0				-4.65997	0.0664063	0.0195313	0.0517578	0.078125	0.0126953	0.107422	0.00391	0		254	23.0218	21.8715	19.3869	16.936	13.485	10.1098	5.64286
										-4.56	0.0429688	0.0927734	0.0390625	0.140625	0.00488	0.0429688	-0.0273438	0		255	44.0028	35.1349	28.765	23.5149	17.317	11.9895	6.29555	0				-4.56	0.0859375	0.0390625	0.0234375	0.0615234	-0.00391	0.105469	0.0263672	0		255	23.0281	21.8782	19.3973	16.9513	13.5007	10.1214	5.64952
										-4.45999	0.0546875	0.09375	0.0341797	0.137695	0.0234375	0.0458984	-0.015625	0		256	44.0159	35.1441	28.7729	23.5289	17.336	12.0068	6.3071	0				-4.45996	0.0615234	0.0107422	0.00879	0.0576172	-0.00879	0.09375	-0.00488	0		256	23.0344	21.885	19.4076	16.9665	13.5162	10.1331	5.65618
										-4.35999	0.0664063	0.102539	0.0517578	0.147461	0.0263672	0.0419922	-0.0205078	0		257	44.029	35.1533	28.7808	23.5428	17.3549	12.0241	6.3186	0				-4.35999	0.0478516	0.00391	0.00879	0.0546875	-0.0136719	0.0908203	-0.0117188	0		257	23.0408	21.8917	19.4178	16.9816	13.5318	10.1447	5.66282
										-4.25998	0.0576172	0.106445	0.0507813	0.145508	0.03125	0.03125	-0.0195313	0		258	44.0422	35.1625	28.7887	23.5566	17.3736	12.0414	6.33007	0				-4.26001	0.0429688	-0.00391	0.00879	0.0400391	-0.00879	0.0859375	-0.0234375	0		258	23.0471	21.8984	19.4279	16.9967	13.5472	10.1563	5.66945
										-4.16	0.0703125	0.104492	0.0478516	0.15918	0.0351563	0.0410156	-0.015625	0		259	44.0553	35.1717	28.7965	23.5702	17.3923	12.0585	6.3415	0				-4.15997	0.0380859	-0.0107422	0.0205078	0.046875	-0.0195313	0.0810547	-0.0185547	0		259	23.0534	21.9051	19.438	17.0117	13.5627	10.1679	5.67607
										-4.06	0.0693359	0.0976563	0.0576172	0.157227	0.0351563	0.0576172	-0.0224609	0		260	44.0684	35.1809	28.8043	23.5837	17.4108	12.0756	6.35289	0				-4.06	0.0400391	0.00781	0.00879	0.0273438	-0.0166016	0.0830078	-0.0195313	0		260	23.0598	21.9118	19.448	17.0266	13.5781	10.1794	5.68268
										-3.95999	0.0673828	0.114258	0.0390625	0.164063	0.03125	0.0390625	-0.0205078	0		261	44.0816	35.1901	28.812	23.5972	17.4292	12.0926	6.36424	0				-3.95996	0.0302734	-0.00391	0.0175781	0.0273438	-0.00488	0.078125	-0.0195313	0		261	23.0661	21.9184	19.458	17.0414	13.5934	10.1909	5.68928
										-3.85999	0.0771484	0.116211	0.0664063	0.152344	0.03125	0.0556641	-0.0273438	0		262	44.0947	35.1992	28.8197	23.6105	17.4475	12.1095	6.37555	0				-3.85999	0.0400391	0.00488	0.0126953	0.0195313	-0.0117188	0.0830078	-0.0195313	0		262	23.0725	21.9251	19.4679	17.0562	13.6087	10.2024	5.69586
										-3.75998	0.0625	0.0976563	0.078125	0.179688	0.0556641	0.0458984	-0.0146484	0		263	44.1078	35.2084	28.8274	23.6237	17.4657	12.1264	6.38682	0				-3.76001	0.0390625	0.0117188	0.0126953	0.0126953	-0.00977	0.0820313	-0.0195313	0		263	23.0788	21.9317	19.4777	17.0709	13.6239	10.2139	5.70244
										-3.66	0.0751953	0.0976563	0.0703125	0.166992	0.0527344	0.0390625	-0.0205078	0		264	44.121	35.2176	28.8351	23.6368	17.4838	12.1432	6.39805	0				-3.65997	0.0400391	0.00781	0.0175781	0.0146484	-0.0166016	0.0732422	-0.0117188	0		264	23.0851	21.9383	19.4874	17.0855	13.6391	10.2254	5.709
										-3.56	0.0771484	0.09375	0.0566406	0.165039	0.0507813	0.0263672	-0.0390625	0		265	44.1341	35.2268	28.8427	23.6498	17.5017	12.1599	6.40925	0				-3.56	0.0537109	0.0117188	0.0273438	0.0107422	-0.0283203	0.0546875	-0.00293	0		265	23.0915	21.9449	19.4971	17.1001	13.6543	10.2368	5.71555
										-3.45999	0.0751953	0.0654297	0.0585938	0.15918	0.0537109	0.0117188	-0.0439453	0		266	44.1472	35.236	28.8503	23.6627	17.5196	12.1765	6.4204	0				-3.45996	0.0546875	0.00293	0.00879	-0.00391	-0.00879	0.0664063	-0.00488	0		266	23.0978	21.9515	19.5067	17.1146	13.6694	10.2482	5.72209
										-3.35999	0.0605469	0.0634766	0.0439453	0.15625	0.0625	-0.0166016	-0.046875	0		267	44.1604	35.2452	28.8578	23.6755	17.5373	12.1931	6.43152	0				-3.35999	0.0429688	-0.00879	0.0253906	0.00586	-0.00879	0.0859375	-0.0166016	0		267	23.1041	21.958	19.5163	17.129	13.6845	10.2596	5.72862
										-3.25998	0.0478516	0.0703125	0.0439453	0.12793	0.03125	-0.0185547	-0.0742188	0		268	44.1735	35.2543	28.8654	23.6882	17.555	12.2096	6.4426	0				-3.26001	0.0595703	0.000977	0.0351563	0.0107422	0	0.0830078	-0.00684	0		268	23.1105	21.9646	19.5258	17.1434	13.6995	10.271	5.73514
										-3.16	0.0351563	0.0703125	0.0390625	0.130859	0.0244141	-0.0146484	-0.0927734	0		269	44.1867	35.2635	28.8729	23.7008	17.5725	12.226	6.45363	0				-3.15997	0.0664063	0.00391	0.0517578	0.0126953	-0.00488	0.0898438	0.0126953	0		269	23.1168	21.9711	19.5353	17.1576	13.7145	10.2823	5.74165
										-3.06	0.0283203	0.0458984	0.0361328	0.125	0.0283203	-0.0166016	-0.0859375	0		270	44.1998	35.2727	28.8803	23.7133	17.5899	12.2424	6.46464	0				-3.06	0.0742188	0.0126953	0.0517578	-0.00391	-0.00879	0.0859375	0.0234375	0		270	23.1231	21.9776	19.5447	17.1718	13.7294	10.2936	5.74815
										-2.95999	0.0234375	0.0507813	0.0263672	0.108398	0.0234375	-0.0151367	-0.0898438	0		271	44.2129	35.2819	28.8878	23.7257	17.6072	12.2586	6.4756	0				-2.95996	0.0830078	0.0224609	0.0449219	-0.0126953	-0.0332031	0.0693359	0	0		271	23.1295	21.9841	19.554	17.186	13.7443	10.3049	5.75463
										-2.85999	0.015625	0.0361328	0.0488281	0.0820313	0.0185547	0.00977	-0.0908203	0		272	44.2261	35.2911	28.8952	23.738	17.6245	12.2749	6.48653	0				-2.85999	0.0859375	0.0234375	0.0273438	-0.0126953	-0.0166016	0.110352	0	0		272	23.1358	21.9906	19.5633	17.2001	13.7592	10.3162	5.76111
										-2.75998	0.00391	0.0292969	0.0410156	0.108398	0.0380859	0.00977	-0.078125	0		273	44.2392	35.3002	28.9026	23.7502	17.6416	12.291	6.49742	0				-2.76001	0.0644531	0.0185547	0.0322266	-0.00293	0.00488	0.133789	0	0		273	23.1421	21.9971	19.5725	17.2141	13.774	10.3275	5.76757
										-2.66	0.0253906	0.0126953	0.0292969	0.0957031	0.03125	-0.0126953	-0.0859375	0		274	44.2523	35.3094	28.91	23.7624	17.6586	12.3071	6.50827	0				-2.65997	0.0820313	0.0234375	0.0400391	0.00586	0.0214844	0.116211	0.0224609	0		274	23.1485	22.0036	19.5816	17.228	13.7887	10.3387	5.77402
										-2.56	-0.00293	0.0185547	0.00781	0.0888672	0.03125	-0.03125	-0.0976563	0		275	44.2655	35.3186	28.9173	23.7744	17.6755	12.3231	6.51908	0				-2.56	0.115234	0.0566406	0.0517578	-0.00488	0.0332031	0.0966797	0.0605469	0		275	23.1548	22.01	19.5907	17.2419	13.8034	10.3499	5.78047
										-2.45999	-0.00879	0.0117188	0.00293	0.0742188	0.03125	-0.00977	-0.0976563	0		276	44.2786	35.3278	28.9246	23.7864	17.6923	12.3391	6.52986	0				-2.45996	0.128906	0.0625	0.0390625	-0.0351563	0.0234375	0.0634766	0.0576172	0		276	23.1611	22.0165	19.5998	17.2557	13.8181	10.3611	5.7869
										-2.35999	-0.015625	-0.0126953	0.00977	0.0644531	0.0458984	-0.00195	-0.102539	0		277	44.2917	35.3369	28.9319	23.7982	17.709	12.3549	6.5406	0				-2.35999	0.130859	0.0458984	0.0126953	-0.0185547	-0.0126953	0.0390625	0.0419922	0		277	23.1675	22.0229	19.6088	17.2694	13.8327	10.3722	5.79332
										-2.25998	-0.00781	-0.0458984	0.00195	0.0644531	0.0527344	-0.00488	-0.120117	0		278	44.3049	35.3461	28.9392	23.81	17.7256	12.3707	6.55131	0				-2.26001	0.115234	0.0390625	-0.0332031	-0.0117188	-0.0341797	0.00684	0.0166016	0		278	23.1738	22.0293	19.6177	17.2831	13.8473	10.3834	5.79973
										-2.16	0.0166016	-0.0507813	-0.0292969	0.0419922	0.0419922	-0.0546875	-0.141602	0		279	44.318	35.3553	28.9464	23.8217	17.7421	12.3865	6.56197	0				-2.15997	0.112305	0.0195313	-0.0234375	0.00977	-0.0517578	0	0.0185547	0		279	23.1802	22.0357	19.6266	17.2967	13.8619	10.3945	5.80613
										-2.06	0.0263672	-0.0825195	-0.0273438	0.0234375	-0.00391	-0.0986328	-0.15918	0		280	44.3311	35.3645	28.9537	23.8333	17.7585	12.4022	6.57261	0				-2.06	0.0654297	0	-0.0292969	0.00586	-0.0820313	0.00781	-0.00391	0		280	23.1865	22.0421	19.6354	17.3103	13.8764	10.4056	5.81251
										-1.95999	0.0166016	-0.113281	-0.0483398	0.00684	-0.0322266	-0.180176	-0.205566	0		281	44.3443	35.3736	28.9609	23.8448	17.7748	12.4178	6.5832	0				-1.95996	0.0322266	-0.00684	-0.0351563	0.0302734	-0.0439453	0.0146484	-0.0302734	0		281	23.1928	22.0485	19.6442	17.3238	13.8909	10.4167	5.81889
										-1.85999	0.0458984	-0.104492	-0.0341797	-0.0307617	-0.0874023	-0.237305	-0.340332	0		282	44.3574	35.3828	28.968	23.8562	17.7911	12.4333	6.59376	0				-1.85999	0.0419922	0.00293	0.000977	0.0859375	-0.0126953	0.046875	-0.00977	0		282	23.1992	22.0549	19.653	17.3372	13.9053	10.4277	5.82526
										-1.75998	0.043457	-0.078125	-0.0537109	-0.0585938	-0.135742	-0.195313	-0.397461	0		283	44.3706	35.392	28.9752	23.8676	17.8072	12.4488	6.60428	0				-1.76001	0.0615234	0.0537109	0.015625	0.117188	0.0126953	0.0419922	-0.015625	0		283	23.2055	22.0612	19.6616	17.3506	13.9197	10.4387	5.83161
										-1.66	0.0195313	-0.106445	-0.0517578	-0.0224609	-0.174805	-0.112793	-0.354004	0		284	44.3837	35.4012	28.9823	23.8788	17.8232	12.4642	6.61477	0				-1.65997	0.0859375	0.105469	0.0322266	0.143555	0.00977	0.0146484	-0.00781	0		284	23.2118	22.0676	19.6703	17.3639	13.934	10.4497	5.83796
										-1.56	0.0136719	-0.0898438	-0.0751953	-0.00879	-0.172852	-0.0625	-0.221191	0		285	44.3968	35.4103	28.9895	23.89	17.8391	12.4796	6.62522	0				-1.56	0.09375	0.121094	0.0292969	0.146484	0.0263672	0.00391	0	0		285	23.2181	22.0739	19.6789	17.3771	13.9483	10.4607	5.84429
										-1.45999	0.0332031	-0.117188	-0.0507813	-0.0419922	-0.182617	-0.0151367	-0.0742188	0		286	44.41	35.4195	28.9965	23.9011	17.855	12.4949	6.63564	0				-1.45996	0.0878906	0.0947266	0.00488	0.171875	0.0458984	-0.000977	0.00879	0		286	23.2245	22.0803	19.6874	17.3903	13.9625	10.4717	5.85062
										-1.35999	0.03125	-0.163086	-0.0507813	-0.0166016	-0.161133	-0.0361328	0.0913086	0		287	44.4231	35.4287	29.0036	23.9122	17.8707	12.5101	6.64602	0				-1.35999	0.078125	0.101563	0.00781	0.199219	0.0605469	0.00684	0.00879	0		287	23.2308	22.0866	19.6959	17.4034	13.9768	10.4826	5.85693
										-1.25998	0.0517578	-0.0654297	-0.0888672	-0.0615234	-0.170898	0.00537	0.0693359	0		288	44.4362	35.4378	29.0107	23.9231	17.8864	12.5253	6.65637	0				-1.26001	0.116211	0.117188	-0.00293	0.21875	0.109375	-0.0400391	0.0546875	0		288	23.2371	22.0929	19.7043	17.4165	13.9909	10.4936	5.86323
										-1.16	0.0234375	-0.0102539	0.0439453	-0.0595703	-0.212891	0.203125	-0.0283203	0		289	44.4494	35.447	29.0177	23.934	17.9019	12.5404	6.66668	0				-1.15997	0.136719	0.147461	-0.0771484	0.198242	0.0761719	-0.100586	0.0576172	0		289	23.2435	22.0992	19.7127	17.4295	14.0051	10.5045	5.86953
										-1.06	0.0419922	-0.125	0.00146	0.0429688	-0.0996094	0.127441	0.0996094	0		290	44.4625	35.4562	29.0247	23.9448	17.9174	12.5554	6.67696	0				-1.06	0.108398	0.15625	-0.119141	0.0810547	0.0224609	-0.231445	0.0234375	0		290	23.2498	22.1055	19.7211	17.4424	14.0192	10.5153	5.87581
										-0.959991	0.09375	-0.0615234	-0.130859	0.00635	-0.0395508	-0.0283203	0.122559	0		291	44.4756	35.4654	29.0318	23.9555	17.9328	12.5704	6.6872	0				-0.959961	-0.0380859	0.0107422	-0.117188	0.106445	0.015625	-0.19043	0.0273438	0		291	23.2561	22.1118	19.7294	17.4553	14.0332	10.5262	5.88208
										-0.859985	-0.00928	-0.0291432	-0.0947266	0.00195	-0.125977	0.0117188	-0.12793	0		292	44.4888	35.4745	29.0387	23.9662	17.9481	12.5853	6.69741	0				-0.859985	-0.0917969	-0.109375	-0.0791016	0.0820313	0.0966797	-0.25	0.0117188	0		292	23.2625	22.1181	19.7376	17.4681	14.0472	10.537	5.88834
										1.04001	16.8251	12.0591	9.08154	7.00293	4.61328	2.54688	0.628418	0		293	44.5019	35.4837	29.0457	23.9767	17.9633	12.6001	6.70759	0				-0.76001	-0.186523	-0.12793	-0.116211	0.139648	0.0849214	-0.0413652	0.00879	0		293	23.2688	22.1244	19.7459	17.4809	14.0612	10.5479	5.89459
										1.14001	16.8408	12.0293	9.0708	6.82471	4.39844	2.62891	0.699707	0		294	44.515	35.4929	29.0527	23.9872	17.9784	12.6149	6.71773	0				3.94	12.625	11.457	9.73145	8.45703	6.3623	4.67578	2.52344	0		294	23.2751	22.1306	19.754	17.4936	14.0751	10.5586	5.90083
										1.24002	16.8599	12.1279	8.93359	6.77881	4.35303	2.41504	0.992188	0		295	44.5282	35.502	29.0596	23.9977	17.9934	12.6297	6.72783	0				4.04004	12.6182	11.4326	9.73145	8.44531	6.36426	4.68457	2.52637	0		295	23.2815	22.1369	19.7622	17.5063	14.089	10.5694	5.90706
										1.34	17.0825	12.2627	8.90332	6.625	4.23047	2.43701	0.90625	0		296	44.5413	35.5112	29.0665	24.008	18.0084	12.6443	6.73791	0				4.14001	12.625	11.4453	9.73633	8.4502	6.36426	4.68262	2.51953	0		296	23.2878	22.1431	19.7702	17.5189	14.1029	10.5802	5.91329
										1.44	17.2568	12.374	8.83594	6.58496	4.32764	2.48047	0.890625	0		297	44.5545	35.5204	29.0734	24.0183	18.0232	12.6589	6.74795	0				4.23999	12.6328	11.4502	9.70996	8.44336	6.36426	4.69727	2.50488	0		297	23.2941	22.1494	19.7783	17.5314	14.1167	10.5909	5.9195
										1.54001	17.4531	12.4492	8.75098	6.56348	4.31836	2.54395	0.917969	0		298	44.5676	35.5295	29.0803	24.0286	18.038	12.6735	6.75795	0				4.34003	12.6328	11.4531	9.71777	8.43555	6.34668	4.69922	2.4834	0		298	23.3005	22.1556	19.7863	17.5439	14.1305	10.6016	5.92569
										1.64001	17.6582	12.5273	8.71875	6.55566	4.25732	2.6626	0.941406	0		299	44.5807	35.5387	29.0872	24.0387	18.0527	12.688	6.76792	0				4.44	12.666	11.4668	9.71191	8.42285	6.34277	4.6875	2.49805	0		299	23.3068	22.1618	19.7942	17.5563	14.1442	10.6123	5.93188
										1.74002	17.832	12.563	8.66602	6.5293	4.25	2.54688	0.921875	0		300	44.5939	35.5479	29.094	24.0488	18.0673	12.7024	6.77786	0				4.54004	12.6563	11.4639	9.71973	8.4209	6.34277	4.69434	2.5	0		300	23.3131	22.1681	19.8022	17.5687	14.1579	10.623	5.93806
										1.84	18.0186	12.5889	8.69678	6.42188	4.16309	2.51221	0.827148	0		301	27.3257	25.165	22.5331	18.9935	14.1218	9.35084	5.41551	0				4.64001	12.6445	11.4648	9.73926	8.42578	6.37695	4.70996	2.51172	0		301	14.3093	13.567	11.8961	9.57693	7.03089	4.54276	2.46943
										1.94	18.1943	12.6768	8.71875	6.41455	4.18896	2.42188	0.872559	0		302	27.2614	25.0999	22.4708	18.9401	14.0832	9.32775	5.40264	0				4.73999	12.6445	11.4893	9.77344	8.45996	6.37207	4.7168	2.53125	0		302	14.2883	13.547	11.8777	9.56397	7.02482	4.5407	2.46834
										2.04001	18.4507	12.7959	8.80078	6.44922	4.18359	2.47266	0.936523	0		303	27.1973	25.0351	22.4087	18.887	14.0447	9.30474	5.38981	0				4.84003	12.6787	11.5303	9.76855	8.46289	6.38574	4.74316	2.57324	0		303	14.2675	13.527	11.8593	9.55105	7.01878	4.53866	2.46726
										2.14001	18.6641	12.8594	8.88184	6.5166	4.21045	2.49512	1.01563	0		304	27.1335	24.9705	22.3468	18.834	14.0064	9.28183	5.37703	0				4.94	12.6855	11.5254	9.79004	8.48535	6.39355	4.75781	2.58008	0		304	14.2467	13.5072	11.841	9.53818	7.01277	4.53663	2.46618
										2.24002	18.9336	12.9297	8.92285	6.57422	4.24707	2.5	1.09375	0		305	27.0699	24.9061	22.2852	18.7813	13.9682	9.259	5.36431	0				5.04004	12.6875	11.5498	9.79785	8.48828	6.38867	4.75293	2.60645	0		305	14.2259	13.4873	11.8228	9.52534	7.00678	4.53462	2.46511
										2.34	19.2227	13.0508	8.99512	6.4873	4.21777	2.51465	1.17871	0		306	27.0066	24.842	22.2238	18.7287	13.9301	9.23626	5.35164	0				5.14001	12.7197	11.5547	9.79297	8.4834	6.38672	4.75098	2.64063	0		306	14.2052	13.4676	11.8046	9.51254	7.00082	4.53263	2.46406
										2.44	19.4287	13.1699	9.02832	6.5	4.20605	2.51172	1.12402	0		307	26.9436	24.7781	22.1626	18.6764	13.8922	9.21361	5.33901	0				5.23999	12.7217	11.5498	9.80273	8.47656	6.39355	4.77246	2.63574	0		307	14.1846	13.4479	11.7865	9.49977	6.99488	4.53065	2.46301
										2.54001	19.6719	13.2637	9.05762	6.50879	4.23535	2.54785	1.06738	0		308	26.8808	24.7144	22.1016	18.6242	13.8544	9.19105	5.32644	0				5.34003	12.7314	11.5479	9.80957	8.47656	6.38379	4.77051	2.64551	0		308	14.164	13.4282	11.7684	9.48705	6.98897	4.52868	2.46196
										2.64001	19.8945	13.376	9.08203	6.51172	4.25098	2.6084	1.03613	0		309	26.8182	24.651	22.0409	18.5722	13.8168	9.16857	5.31392	0				5.44	12.7383	11.5713	9.80762	8.46191	6.38867	4.77734	2.64063	0		309	14.1435	13.4086	11.7503	9.47437	6.98308	4.52673	2.46093
										2.74002	20.1182	13.4971	9.14063	6.55957	4.24121	2.60156	1.0498	0		310	26.7559	24.5879	21.9804	18.5204	13.7793	9.14619	5.30145	0				5.54004	12.7344	11.5713	9.83301	8.45703	6.39648	4.77246	2.6377	0		310	14.1231	13.3891	11.7323	9.46172	6.97722	4.52479	2.4599
										2.84	20.3701	13.5967	9.1875	6.58594	4.24609	2.56738	1.03613	0		311	26.6939	24.525	21.9201	18.4688	13.742	9.12389	5.28902	0				5.64001	12.7461	11.5703	9.83594	8.45996	6.41797	4.77832	2.63281	0		311	14.1027	13.3696	11.7144	9.44911	6.97138	4.52287	2.45888
										2.94	20.6104	13.7139	9.26172	6.58594	4.21484	2.56934	1.02344	0		312	26.6321	24.4623	21.86	18.4173	13.7047	9.10167	5.27665	0				5.73999	12.7412	11.5537	9.85352	8.46973	6.41309	4.77441	2.63574	0		312	14.0823	13.3502	11.6965	9.43654	6.96557	4.52096	2.45787
										3.04001	20.8555	13.8262	9.31348	6.5918	4.23242	2.56592	1.01855	0		313	26.5705	24.3998	21.8001	18.3661	13.6677	9.07955	5.26432	0				5.84003	12.7666	11.5645	9.85254	8.45703	6.41016	4.78613	2.66504	0		313	14.0621	13.3308	11.6786	9.42401	6.95979	4.51907	2.45687
										3.14001	21.0693	13.9746	9.36719	6.63086	4.23242	2.57129	1.01172	0		314	26.5092	24.3376	21.7405	18.315	13.6307	9.05751	5.25205	0				5.94	12.7773	11.5781	9.85742	8.46191	6.41602	4.77246	2.66699	0		314	14.0418	13.3115	11.6608	9.41152	6.95402	4.51719	2.45587
										3.24002	21.2783	14.0781	9.40527	6.6875	4.25	2.6084	1.00488	0		315	26.4481	24.2757	21.6811	18.2641	13.5939	9.03556	5.23982	0				6.04004	12.7939	11.5898	9.86328	8.45996	6.4209	4.76563	2.67676	0		315	14.0217	13.2922	11.6431	9.39907	6.94829	4.51533	2.45489
										3.34	21.5166	14.209	9.4375	6.73438	4.26855	2.59277	1.03516	0		316	26.3873	24.2139	21.6219	18.2134	13.5572	9.01369	5.22765	0				6.14001	12.7998	11.5889	9.86816	8.45313	6.41797	4.77344	2.68262	0		316	14.0016	13.273	11.6254	9.38665	6.94258	4.51348	2.45391
										3.44	21.7529	14.3301	9.47363	6.74512	4.27637	2.61914	1.02637	0		317	26.3268	24.1524	21.5629	18.1629	13.5207	8.99191	5.21552	0				6.23999	12.8125	11.6016	9.88477	8.46191	6.42773	4.78027	2.6875	0		317	13.9815	13.2539	11.6077	9.37427	6.93689	4.51165	2.45294
										3.54001	21.9443	14.4541	9.51465	6.75195	4.27051	2.63574	1.02832	0		318	26.2664	24.0912	21.5041	18.1126	13.4843	8.97021	5.20344	0				6.34003	12.8174	11.6152	9.88672	8.47168	6.42578	4.78516	2.69238	0		318	13.9615	13.2348	11.5901	9.36193	6.93123	4.50983	2.45197
										3.64001	22.1572	14.5586	9.56641	6.78809	4.25391	2.64551	1.03809	0		319	26.2064	24.0301	21.4456	18.0625	13.448	8.9486	5.19141	0				6.44	12.8242	11.6348	9.8877	8.47754	6.44922	4.78711	2.69434	0		319	13.9416	13.2158	11.5726	9.34963	6.9256	4.50802	2.45102
										3.74002	22.3633	14.668	9.63672	6.81738	4.26465	2.65137	1.01172	0		320	26.1465	23.9693	21.3872	18.0125	13.4119	8.92707	5.17943	0				6.54004	12.8438	11.6445	9.89648	8.49316	6.42969	4.78223	2.6875	0		320	13.9217	13.1968	11.5551	9.33737	6.91998	4.50623	2.45007
										3.84	22.5459	14.7939	9.69238	6.82715	4.29395	2.66504	1.00488	0		321	26.0869	23.9088	21.3291	17.9627	13.3759	8.90563	5.16749	0				6.64001	12.8633	11.6611	9.89648	8.47363	6.41992	4.78418	2.69238	0		321	13.9019	13.1778	11.5376	9.32514	6.9144	4.50446	2.44913
										3.94	22.7305	14.9492	9.75781	6.8291	4.28613	2.69141	1.01172	0		322	26.0276	23.8484	21.2712	17.9131	13.34	8.88427	5.15561	0				6.73999	12.8652	11.6543	9.89453	8.4834	6.4248	4.78516	2.69629	0		322	13.8822	13.159	11.5202	9.31295	6.90884	4.50269	2.4482
										4.04001	22.8926	15.0313	9.82031	6.86328	4.28418	2.71094	1.03809	0		323	25.9685	23.7883	21.2135	17.8637	13.3043	8.863	5.14377	0				6.84003	12.8818	11.6631	9.89648	8.47363	6.43555	4.7998	2.70605	0		323	13.8625	13.1402	11.5029	9.3008	6.9033	4.50095	2.44727
										4.14001	23.0918	15.1123	9.85254	6.90234	4.30957	2.71094	1.06055	0		324	25.9096	23.7284	21.156	17.8145	13.2686	8.84181	5.13198	0				6.94	12.8799	11.6758	9.90625	8.47461	6.44238	4.80273	2.70117	0		324	13.8428	13.1214	11.4856	9.28868	6.89779	4.49921	2.44636
										4.24002	23.3145	15.2432	9.9248	6.90234	4.29297	2.71094	1.03809	0		325	25.8509	23.6688	21.0987	17.7654	13.2332	8.8207	5.12023	0				7.04004	12.8926	11.6904	9.9043	8.47754	6.46387	4.82813	2.71387	0		325	13.8233	13.1027	11.4683	9.27661	6.8923	4.49749	2.44545
										4.34	23.5068	15.3789	9.99316	6.91699	4.28516	2.69922	1.02344	0		326	25.7926	23.6094	21.0417	17.7166	13.1978	8.79968	5.10854	0				7.14001	12.8994	11.6934	9.92578	8.49609	6.47266	4.83691	2.71582	0		326	13.8037	13.084	11.4511	9.26457	6.88684	4.49579	2.44455
										4.44	23.6885	15.4756	10.0811	6.96582	4.32715	2.7334	1.04297	0		327	25.7344	23.5502	20.9848	17.6679	13.1626	8.77874	5.09689	0				7.23999	12.9141	11.7188	9.94727	8.50488	6.47363	4.84766	2.72266	0		327	13.7843	13.0654	11.4339	9.25256	6.8814	4.4941	2.44366
										4.54001	23.8975	15.6025	10.1533	7.01172	4.35449	2.73828	1.07031	0		328	25.6765	23.4912	20.9282	17.6193	13.1275	8.75788	5.08528	0				7.34003	12.9473	11.7236	9.95313	8.50781	6.47656	4.86719	2.73047	0		328	13.7648	13.0469	11.4168	9.2406	6.87598	4.49242	2.44277
										4.64001	24.0947	15.6973	10.2383	7.0625	4.37109	2.7627	1.09375	0		329	25.6188	23.4325	20.8717	17.571	13.0926	8.7371	5.07373	0				7.44	12.9648	11.7363	9.96777	8.52051	6.49121	4.8623	2.74512	0		329	13.7455	13.0284	11.3997	9.22867	6.87059	4.49076	2.44189
										4.74002	24.2998	15.8262	10.292	7.10156	4.40039	2.79199	1.08984	0		330	25.5613	23.374	20.8155	17.5228	13.0578	8.71641	5.06222	0				7.54004	12.9844	11.7393	9.96484	8.51367	6.48828	4.86035	2.74805	0		330	13.7262	13.0099	11.3827	9.21678	6.86522	4.48911	2.44102
										4.84	24.4883	15.9248	10.3359	7.12109	4.41992	2.80859	1.12109	0		331	25.5041	23.3157	20.7595	17.4748	13.0231	8.6958	5.05076	0				7.64001	12.9912	11.7422	9.9668	8.50879	6.4834	4.85547	2.75684	0		331	13.7069	12.9915	11.3657	9.20492	6.85988	4.48748	2.44016
										4.94	24.7061	16.0371	10.4111	7.17188	4.44238	2.80859	1.12109	0		332	25.4471	23.2576	20.7036	17.427	12.9885	8.67526	5.03934	0				7.73999	12.9893	11.751	9.96484	8.51074	6.5	4.87891	2.74707	0		332	13.6878	12.9732	11.3488	9.1931	6.85457	4.48586	2.4393
										5.04001	24.873	16.1436	10.457	7.20801	4.47363	2.79395	1.12109	0		333	25.3904	23.1998	20.648	17.3794	12.9541	8.65481	5.02797	0				7.84003	13.0039	11.7412	9.97852	8.51758	6.50098	4.88184	2.7373	0		333	13.6686	12.9549	11.3319	9.18132	6.84927	4.48425	2.43846
										5.14001	25.0771	16.2695	10.54	7.22754	4.48047	2.79395	1.10938	0		334	25.3338	23.1421	20.5926	17.3319	12.9198	8.63444	5.01665	0				7.94	13.0273	11.7676	9.99609	8.53027	6.52051	4.8877	2.74707	0		334	13.6495	12.9367	11.3151	9.16958	6.844	4.48266	2.43762
										5.24002	25.2402	16.4102	10.6123	7.25684	4.48828	2.81836	1.11426	0		335	25.2775	23.0847	20.5374	17.2846	12.8856	8.61416	5.00537	0				8.04004	13.0381	11.7871	10.0049	8.53125	6.53125	4.89648	2.74512	0		335	13.6305	12.9185	11.2983	9.15787	6.83876	4.48108	2.43679
										5.34	25.4287	16.5244	10.6963	7.29102	4.52246	2.84863	1.12793	0		336	25.2215	23.0276	20.4824	17.2375	12.8515	8.59395	4.99414	0				8.14001	13.0527	11.8027	10.0254	8.55176	6.5332	4.89355	2.74316	0		336	13.6116	12.9004	11.2816	9.1462	6.83353	4.47952	2.43596
										5.44	25.5771	16.6279	10.7695	7.33398	4.54492	2.86719	1.14453	0		337	25.1657	22.9706	20.4276	17.1905	12.8176	8.57382	4.98296	0				8.23999	13.0713	11.8281	10.04	8.54688	6.55371	4.91504	2.75879	0		337	13.5927	12.8823	11.2649	9.13456	6.82834	4.47797	2.43514
										5.54001	25.7588	16.7422	10.8203	7.36621	4.58984	2.89063	1.15723	0		338	25.1101	22.9139	20.373	17.1437	12.7838	8.55377	4.97182	0				8.34003	13.0762	11.8232	10.0684	8.56348	6.55371	4.91602	2.75195	0		338	13.5738	12.8643	11.2482	9.12296	6.82316	4.47644	2.43433
										5.64001	25.9297	16.8281	10.8838	7.3877	4.60449	2.89063	1.15918	0		339	25.0547	22.8573	20.3186	17.0971	12.7501	8.5338	4.96072	0				8.44	13.0957	11.833	10.0664	8.55371	6.55371	4.91406	2.77441	0		339	13.555	12.8464	11.2317	9.1114	6.81801	4.47491	2.43353
										5.74002	26.1084	16.9736	10.9326	7.41406	4.62598	2.89844	1.16406	0		340	24.9995	22.801	20.2644	17.0507	12.7166	8.51391	4.94967	0				8.54004	13.0928	11.8359	10.0713	8.55957	6.55859	4.92383	2.76465	0		340	13.5363	12.8284	11.2151	9.09987	6.81289	4.47341	2.43274
										5.84	26.2559	17.0771	10.9609	7.43359	4.65234	2.92285	1.1748	0		341	24.9446	22.745	20.2104	17.0044	12.6831	8.4941	4.93867	0				8.64001	13.0977	11.8359	10.0723	8.5625	6.56348	4.93262	2.7627	0		341	13.5176	12.8106	11.1986	9.08838	6.80778	4.47191	2.43195
										5.94	26.4121	17.1797	11	7.46484	4.67676	2.93652	1.16992	0		342	24.8899	22.6891	20.1567	16.9583	12.6498	8.47437	4.92771	0				8.73999	13.1104	11.8408	10.0908	8.58105	6.56641	4.93066	2.7627	0		342	13.4989	12.7928	11.1821	9.07692	6.8027	4.47043	2.43117
										6.04001	26.5723	17.2773	11.0498	7.49219	4.67871	2.96875	1.16406	0		343	24.8354	22.6334	20.1031	16.9124	12.6166	8.45472	4.91679	0				8.84003	13.1123	11.8457	10.0957	8.58398	6.58105	4.93262	2.77637	0		343	13.4804	12.775	11.1657	9.0655	6.79765	4.46896	2.4304
										6.14001	26.7266	17.3867	11.1104	7.53418	4.69434	2.99121	1.16992	0		344	24.7812	22.578	20.0497	16.8666	12.5836	8.43514	4.90592	0				8.94	13.1211	11.8564	10.1055	8.59277	6.58594	4.93359	2.7793	0		344	13.4618	12.7573	11.1494	9.05412	6.79262	4.46751	2.42964
										6.24002	26.8926	17.4951	11.1729	7.54688	4.70703	2.99609	1.17578	0		345	24.7272	22.5228	19.9965	16.821	12.5507	8.41564	4.8951	0				9.04004	13.1396	11.875	10.1152	8.60156	6.58984	4.94727	2.78809	0		345	13.4434	12.7397	11.1331	9.04277	6.78761	4.46607	2.42888
										6.34	27.0439	17.6074	11.2207	7.58398	4.73828	3.00781	1.19238	0		346	24.6734	22.4678	19.9435	16.7756	12.5178	8.39622	4.88431	0				9.14001	13.1426	11.8945	10.1191	8.61035	6.60449	4.95215	2.78906	0		346	13.425	12.7221	11.1168	9.03146	6.78262	4.46465	2.42813
										6.44	27.1719	17.7031	11.2705	7.62012	4.74512	3.01953	1.21094	0		347	24.6198	22.413	19.8907	16.7304	12.4852	8.37688	4.87358	0				9.23999	13.1611	11.916	10.1172	8.625	6.62109	4.9668	2.79785	0		347	13.4066	12.7045	11.1006	9.02018	6.77766	4.46323	2.42739
										6.54001	27.3359	17.793	11.3203	7.65234	4.75977	3.0166	1.21094	0		348	24.5664	22.3584	19.838	16.6853	12.4526	8.35762	4.86288	0				9.34003	13.1709	11.9258	10.1348	8.6416	6.62305	4.9873	2.80371	0		348	13.3883	12.687	11.0844	9.00894	6.77272	4.46183	2.42665
										6.64001	27.4844	17.874	11.373	7.65234	4.77344	3.01172	1.21094	0		349	24.5133	22.304	19.7856	16.6403	12.4202	8.33843	4.85223	0				9.44	13.1934	11.957	10.1484	8.65527	6.61914	4.9834	2.81348	0		349	13.37	12.6696	11.0682	8.99774	6.76781	4.46045	2.42592
										6.74002	27.6328	17.9775	11.4248	7.67188	4.77832	3.01953	1.19629	0		350	24.4604	22.2498	19.7334	16.5956	12.3878	8.31932	4.84163	0				9.54004	13.2139	11.9609	10.1563	8.65625	6.62988	4.98926	2.81738	0		350	13.3518	12.6522	11.0522	8.98657	6.76292	4.45908	2.4252
										6.84	27.7734	18.0234	11.4922	7.69141	4.7959	3.04297	1.21387	0		351	24.4077	22.1959	19.6814	16.551	12.3556	8.30029	4.83107	0				9.64001	13.21	11.9648	10.1621	8.66895	6.64941	4.99902	2.81543	0		351	13.3337	12.6348	11.0361	8.97543	6.75805	4.45772	2.42449
										6.94	27.9131	18.1045	11.5674	7.71484	4.80762	3.05566	1.21973	0		352	24.3552	22.1421	19.6296	16.5065	12.3235	8.28133	4.82055	0				9.73999	13.2246	11.9697	10.1719	8.67871	6.65625	5.00098	2.82031	0		352	13.3156	12.6176	11.0201	8.96433	6.7532	4.45638	2.42378
										7.04001	28.0791	18.1797	11.6748	7.72266	4.80273	3.08008	1.19531	0		353	24.3029	22.0886	19.5779	16.4622	12.2916	8.26244	4.81007	0				9.84003	13.252	11.9941	10.1904	8.68555	6.66797	5.01758	2.81641	0		353	13.2976	12.6003	11.0042	8.95327	6.74838	4.45504	2.42309
										7.14001	28.1836	18.2578	11.7109	7.74512	4.81543	3.06738	1.19434	0		354	24.2509	22.0352	19.5265	16.4181	12.2597	8.24364	4.79964	0				9.94	13.2705	12.0059	10.2168	8.7041	6.6709	5.02246	2.8252	0		354	13.2796	12.5831	10.9883	8.94224	6.74358	4.45373	2.42239
										7.24002	28.3125	18.3594	11.7695	7.7666	4.8252	3.07031	1.19629	0		355	24.199	21.9821	19.4752	16.3742	12.228	8.22491	4.78925	0				10.04	13.29	12.0273	10.2148	8.7168	6.68262	5.04199	2.83691	0		355	13.2617	12.566	10.9724	8.93124	6.7388	4.45242	2.42171
										7.34	28.4219	18.4619	11.8232	7.79297	4.82715	3.08496	1.20313	0		356	24.1474	21.9292	19.4241	16.3304	12.1964	8.20625	4.7789	0				10.14	13.293	12.043	10.2314	8.72656	6.68262	5.04395	2.83496	0		356	13.2438	12.5489	10.9566	8.92028	6.73405	4.45113	2.42103
										7.44	28.543	18.5625	11.8916	7.82422	4.85449	3.09766	1.22559	0		357	24.096	21.8765	19.3733	16.2868	12.1649	8.18767	4.7686	0				10.24	13.3193	12.0547	10.2285	8.72852	6.70898	5.05371	2.84277	0		357	13.226	12.5319	10.9408	8.90936	6.72932	4.44985	2.42036
										7.54001	28.6953	18.6514	11.9609	7.85645	4.88379	3.10645	1.23242	0		358	24.0448	21.824	19.3226	16.2433	12.1336	8.16916	4.75834	0				10.34	13.3213	12.0566	10.2412	8.74512	6.71191	5.05176	2.84961	0		358	13.2082	12.5149	10.9251	8.89847	6.72461	4.44859	2.4197
										7.64001	28.832	18.7529	12.0176	7.88672	4.89941	3.1123	1.22949	0		359	23.9939	21.7717	19.2721	16.2	12.1023	8.15073	4.74812	0				10.44	13.3438	12.0762	10.252	8.75098	6.71777	5.06348	2.86621	0		359	13.1905	12.4979	10.9094	8.88761	6.71992	4.44734	2.41905
										7.74002	28.9531	18.8525	12.0664	7.91699	4.90527	3.13672	1.22559	0		360	23.9431	21.7196	19.2217	16.1569	12.0712	8.13237	4.73794	0				10.54	13.3604	12.0908	10.251	8.75293	6.72559	5.07813	2.86426	0		360	13.1728	12.4811	10.8938	8.87679	6.71526	4.4461	2.4184
										7.84	29.0654	18.957	12.1338	7.95313	4.9248	3.15332	1.25	0		361	23.8925	21.6677	19.1716	16.1139	12.0402	8.11409	4.72781	0				10.64	13.3594	12.0947	10.2754	8.76563	6.74316	5.09277	2.86621	0		361	13.1552	12.4642	10.8782	8.866	6.71062	4.44488	2.41776
										7.94	29.2139	19.0527	12.1875	7.97754	4.93457	3.15527	1.25488	0		362	23.8422	21.616	19.1217	16.071	12.0093	8.09588	4.71771	0				10.74	13.3818	12.1123	10.2969	8.78027	6.75098	5.09375	2.87891	0		362	13.1376	12.4474	10.8626	8.85525	6.706	4.44366	2.41712
										8.04001	29.3447	19.125	12.2402	8.00391	4.96094	3.15039	1.25684	0		363	23.7921	21.5645	19.0719	16.0284	11.9785	8.07774	4.70766	0				10.84	13.4092	12.1318	10.3066	8.7832	6.75684	5.10254	2.89355	0		363	13.1201	12.4307	10.8471	8.84453	6.70141	4.44247	2.4165
										8.14001	29.458	19.2451	12.2617	8.00879	4.96289	3.15234	1.24707	0		364	23.7422	21.5132	19.0224	15.9859	11.9478	8.05968	4.69765	0				10.94	13.4072	12.1348	10.3164	8.79199	6.75293	5.10547	2.89648	0		364	13.1027	12.414	10.8317	8.83385	6.69684	4.44128	2.41588
										8.24002	29.5596	19.3447	12.3115	8.03027	4.96484	3.15527	1.25098	0		365	23.6925	21.4621	18.973	15.9435	11.9173	8.04169	4.68769	0				11.04	13.4229	12.1436	10.3174	8.79297	6.76953	5.125	2.90234	0		365	13.0853	12.3974	10.8163	8.8232	6.69229	4.44011	2.41527
										8.34	29.6709	19.4443	12.3447	8.0459	4.9707	3.17188	1.24512	0		366	23.643	21.4112	18.9238	15.9013	11.8868	8.02377	4.67776	0				11.14	13.4385	12.1494	10.334	8.81445	6.76758	5.12793	2.91504	0		366	13.0679	12.3808	10.8009	8.81258	6.68776	4.43895	2.41466
										8.44	29.7764	19.4951	12.4131	8.0791	4.98535	3.19434	1.25879	0		367	23.5937	21.3605	18.8748	15.8593	11.8565	8.00593	4.66788	0				11.24	13.4619	12.1758	10.3369	8.83105	6.76953	5.12988	2.94141	0		367	13.0506	12.3643	10.7856	8.802	6.68325	4.4378	2.41406
										8.54001	29.9043	19.5713	12.4443	8.11621	5.00684	3.19922	1.26465	0		368	23.5446	21.3101	18.8259	15.8174	11.8263	7.98815	4.65803	0				11.34	13.4629	12.1836	10.3408	8.82813	6.78125	5.1416	2.93262	0		368	13.0334	12.3478	10.7703	8.79145	6.67877	4.43667	2.41347
										8.64001	30.0186	19.6602	12.4893	8.14063	5.01172	3.19727	1.26172	0		369	23.4957	21.2598	18.7773	15.7756	11.7962	7.97045	4.64823	0				11.44	13.4766	12.1875	10.3574	8.83594	6.79883	5.14453	2.93457	0		369	13.0162	12.3313	10.755	8.78094	6.67431	4.43555	2.41289
										8.74002	30.0967	19.7383	12.5391	8.16992	5.02441	3.19824	1.2666	0		370	23.447	21.2097	18.7288	15.7341	11.7662	7.95282	4.63847	0				11.54	13.4941	12.1973	10.3604	8.84375	6.81055	5.15137	2.93848	0		370	12.9991	12.3149	10.7399	8.77046	6.66987	4.43444	2.41231
										8.84	30.2041	19.8232	12.6055	8.21484	5.04297	3.19922	1.27344	0		371	23.3985	21.1598	18.6805	15.6926	11.7363	7.93526	4.62875	0				11.64	13.5186	12.21	10.3604	8.85059	6.8252	5.16602	2.94434	0		371	12.982	12.2986	10.7247	8.76001	6.66546	4.43335	2.41174
										8.94	30.293	19.8887	12.6631	8.24902	5.0459	3.21094	1.26172	0		372	23.3503	21.1101	18.6324	15.6514	11.7066	7.91778	4.61907	0				11.74	13.5352	12.2266	10.377	8.86035	6.83887	5.17188	2.95605	0		372	12.9649	12.2823	10.7096	8.7496	6.66106	4.43227	2.41118
										9.04001	30.3828	19.9727	12.7197	8.26465	5.05371	3.21094	1.27637	0		373	23.3022	21.0605	18.5845	15.6102	11.6769	7.90036	4.60943	0				11.84	13.5518	12.2461	10.3838	8.87988	6.83496	5.16797	2.9707	0		373	12.9479	12.2661	10.6945	8.73922	6.65669	4.4312	2.41062
										9.14001	30.4756	20.0557	12.7578	8.30566	5.06836	3.22266	1.26953	0		374	23.2544	21.0112	18.5367	15.5693	11.6474	7.88302	4.59983	0				11.94	13.5693	12.2578	10.3799	8.87988	6.84961	5.18262	2.98438	0		374	12.931	12.2499	10.6795	8.72888	6.65234	4.43014	2.41007
										9.24002	30.5723	20.1357	12.8135	8.33203	5.08203	3.23047	1.27344	0		375	23.2067	20.9621	18.4892	15.5285	11.618	7.86574	4.59027	0				12.04	13.5674	12.251	10.4063	8.88965	6.85938	5.19727	2.98047	0		375	12.9141	12.2337	10.6645	8.71856	6.64801	4.4291	2.40953
										9.34	30.6875	20.1992	12.8623	8.35645	5.09473	3.25293	1.27441	0		376	23.1592	20.9132	18.4418	15.4878	11.5887	7.84854	4.58075	0				12.14	13.5938	12.2656	10.4043	8.89941	6.87402	5.20215	2.99512	0		376	12.8973	12.2176	10.6496	8.70829	6.64371	4.42807	2.40899
										9.44	30.7783	20.2666	12.9375	8.40234	5.13574	3.25391	1.2959	0		377	23.112	20.8644	18.3946	15.4473	11.5595	7.83141	4.57127	0				12.24	13.6152	12.2734	10.4189	8.90625	6.88574	5.20703	3.00977	0		377	12.8805	12.2016	10.6347	8.69804	6.63942	4.42705	2.40847
										9.54001	30.8779	20.3594	12.9932	8.42969	5.14844	3.27441	1.29688	0		378	23.0649	20.8159	18.3475	15.4069	11.5304	7.81434	4.56183	0				12.34	13.6436	12.293	10.4424	8.9209	6.89063	5.21484	3.01465	0		378	12.8638	12.1856	10.6199	8.68783	6.63516	4.42605	2.40794
										9.64001	30.9609	20.417	13.0469	8.45801	5.15723	3.28613	1.30566	0		379	23.0181	20.7675	18.3007	15.3667	11.5014	7.79735	4.55243	0				12.44	13.6592	12.3193	10.4502	8.93066	6.90039	5.22656	3.01953	0		379	12.8471	12.1696	10.6051	8.67765	6.63092	4.42506	2.40743
										9.74002	31.04	20.5	13.1045	8.50391	5.16699	3.30371	1.3125	0		380	22.9714	20.7194	18.254	15.3266	11.4725	7.78042	4.54308	0				12.54	13.6689	12.334	10.4619	8.94238	6.9082	5.22656	3.02734	0		380	12.8305	12.1537	10.5903	8.6675	6.6267	4.42408	2.40692
										9.84	31.125	20.5508	13.1563	8.51855	5.18652	3.30859	1.31543	0		381	22.925	20.6714	18.2075	15.2867	11.4438	7.76357	4.53375	0				12.64	13.6807	12.3525	10.4648	8.95215	6.91504	5.24316	3.03125	0		381	12.8139	12.1379	10.5756	8.65739	6.6225	4.42311	2.40642
										9.94	31.2295	20.6338	13.1992	8.55078	5.19922	3.33203	1.32031	0		382	22.8787	20.6236	18.1612	15.2469	11.4151	7.74678	4.52447	0				12.74	13.6934	12.3652	10.4717	8.96191	6.92871	5.24512	3.03906	0		382	12.7974	12.122	10.5609	8.64731	6.61833	4.42216	2.40593
										10.04	31.3242	20.7227	13.2432	8.57422	5.20801	3.32813	1.32031	0		383	22.8326	20.576	18.115	15.2073	11.3866	7.73007	4.51523	0				12.84	13.7168	12.3721	10.4854	8.97168	6.93359	5.24316	3.04785	0		383	12.7809	12.1063	10.5463	8.63726	6.61417	4.42122	2.40544
										10.14	31.4141	20.7734	13.3086	8.59863	5.21582	3.34766	1.3252	0		384	22.7868	20.5286	18.069	15.1679	11.3581	7.71342	4.50603	0				12.94	13.7383	12.3721	10.4932	8.97363	6.94629	5.25781	3.04297	0		384	12.7644	12.0906	10.5317	8.62725	6.61004	4.42029	2.40496
										10.24	31.4971	20.8467	13.3477	8.63281	5.24219	3.34766	1.3291	0		385	22.7411	20.4814	18.0232	15.1285	11.3298	7.69684	4.49687	0				13.04	13.7432	12.3867	10.4961	8.9834	6.96094	5.27441	3.04785	0		385	12.7481	12.0749	10.5171	8.61727	6.60593	4.41937	2.40449
										10.34	31.5938	20.9346	13.3936	8.64453	5.25391	3.3623	1.3125	0		386	22.6956	20.4344	17.9776	15.0893	11.3016	7.68032	4.48774	0				13.14	13.7559	12.4063	10.5059	8.98633	6.9707	5.28906	3.05762	0		386	12.7317	12.0593	10.5026	8.60732	6.60184	4.41847	2.40402
										10.44	31.667	21.0117	13.4502	8.67871	5.25977	3.37695	1.32715	0		387	22.6503	20.3875	17.9321	15.0503	11.2735	7.66388	4.47865	0				13.24	13.7754	12.4258	10.5205	9.00293	6.98047	5.28906	3.06738	0		387	12.7155	12.0437	10.4881	8.5974	6.59777	4.41758	2.40356
										10.54	31.7617	21.085	13.5078	8.70703	5.27051	3.38281	1.34473	0		388	22.6052	20.3409	17.8868	15.0114	11.2455	7.6475	4.46961	0				13.34	13.792	12.4453	10.5352	9.01074	6.99219	5.28906	3.06934	0		388	12.6992	12.0282	10.4737	8.58752	6.59373	4.4167	2.40311
										10.64	31.8564	21.1797	13.5381	8.74219	5.29297	3.39355	1.35547	0		389	22.5603	20.2944	17.8417	14.9727	11.2176	7.63119	4.4606	0				13.44	13.7998	12.457	10.5449	9.03223	6.9873	5.30566	3.0791	0		389	12.683	12.0127	10.4593	8.57767	6.5897	4.41583	2.40266
										10.74	31.9482	21.2617	13.5859	8.77246	5.29199	3.41797	1.35449	0		390	22.5156	20.2481	17.7967	14.9341	11.1898	7.61495	4.45162	0				13.54	13.8213	12.4668	10.5488	9.04395	6.99023	5.31543	3.09082	0		390	12.6669	11.9973	10.445	8.56785	6.5857	4.41498	2.40222
										10.84	32.0342	21.3369	13.6289	8.79688	5.30859	3.42969	1.35938	0		391	22.4711	20.202	17.7519	14.8956	11.1621	7.59877	4.44269	0				13.64	13.833	12.4834	10.5586	9.05371	7	5.32324	3.08594	0		391	12.6508	11.9819	10.4307	8.55806	6.58172	4.41413	2.40179
										10.94	32.1289	21.4004	13.665	8.82031	5.31738	3.43848	1.37109	0		392	22.4268	20.1561	17.7073	14.8573	11.1345	7.58266	4.4338	0				13.74	13.8428	12.4834	10.5684	9.05859	7.01172	5.33301	3.0918	0		392	12.6348	11.9666	10.4164	8.5483	6.57775	4.41331	2.40136
										11.04	32.1914	21.4814	13.7139	8.85352	5.34082	3.45117	1.36816	0		393	22.3827	20.1103	17.6629	14.8191	11.107	7.56662	4.42494	0				13.84	13.8525	12.4883	10.583	9.06348	7.00977	5.32129	3.10156	0		393	12.6188	11.9513	10.4022	8.53858	6.57381	4.41249	2.40094
										11.14	32.2588	21.5664	13.7393	8.87793	5.34668	3.4502	1.38574	0		394	22.3387	20.0648	17.6186	14.7811	11.0797	7.55064	4.41612	0				13.94	13.8672	12.498	10.5713	9.0498	7.01465	5.32813	3.09961	0		394	12.6029	11.936	10.3881	8.52889	6.56989	4.41168	2.40053
										11.24	32.3271	21.6162	13.7969	8.90723	5.36426	3.47656	1.39063	0		395	22.295	20.0194	17.5745	14.7432	11.0524	7.53473	4.40734	0				14.04	13.8721	12.4912	10.5713	9.05469	7.00781	5.33105	3.10449	0		395	12.587	11.9208	10.3739	8.51923	6.56599	4.41089	2.40012
										11.34	32.3955	21.7041	13.835	8.94141	5.39063	3.47559	1.40234	0		396	22.2514	19.9742	17.5305	14.7055	11.0252	7.51889	4.39859	0				14.14	13.8896	12.5127	10.5713	9.05957	7.01758	5.33594	3.10156	0		396	12.5712	11.9057	10.3598	8.50961	6.56212	4.41011	2.39972
										11.44	32.4727	21.7578	13.8916	8.96777	5.40039	3.48535	1.39746	0		397	22.208	19.9292	17.4867	14.6679	10.9982	7.50311	4.38989	0				14.24	13.8945	12.5078	10.5742	9.06641	7.01855	5.34082	3.10156	0		397	12.5554	11.8906	10.3458	8.50001	6.55826	4.40934	2.39933
										11.54	32.5381	21.8125	13.9258	9	5.41504	3.5	1.39551	0		398	22.1649	19.8843	17.4431	14.6304	10.9712	7.4874	4.38122	0				14.34	13.9141	12.5137	10.5654	9.07422	7.02246	5.33887	3.10938	0		398	12.5396	11.8755	10.3318	8.49045	6.55443	4.40859	2.39894
										11.64	32.6064	21.8594	13.9854	9.03125	5.42969	3.50488	1.40723	0		399	22.1219	19.8397	17.3997	14.5931	10.9444	7.47175	4.37259	0				14.44	13.9072	12.5137	10.582	9.08594	7.03223	5.35352	3.10254	0		399	12.5239	11.8605	10.3178	8.48092	6.55061	4.40784	2.39856
										11.74	32.6836	21.916	14.0195	9.05469	5.45313	3.51953	1.41406	0		400	22.079	19.7952	17.3564	14.5559	10.9176	7.45617	4.36399	0				14.54	13.917	12.5273	10.5918	9.08398	7.0459	5.36719	3.10938	0		400	12.5083	11.8456	10.3039	8.47142	6.54682	4.40711	2.39819
										11.84	32.7461	21.9727	14.0713	9.07031	5.46094	3.51953	1.41406	0		401	22.0364	19.7509	17.3132	14.5189	10.891	7.44065	4.35543	0				14.64	13.9434	12.5352	10.6035	9.10059	7.03711	5.35938	3.10938	0		401	12.4927	11.8306	10.29	8.46195	6.54304	4.40639	2.39782
										11.94	32.793	22.043	14.1328	9.08789	5.47363	3.53613	1.42676	0		402	21.994	19.7068	17.2703	14.482	10.8644	7.42519	4.34691	0				14.74	13.957	12.5518	10.6025	9.10547	7.04492	5.35547	3.10938	0		402	12.4772	11.8158	10.2762	8.45251	6.53929	4.40568	2.39746
										12.04	32.8564	22.1133	14.1914	9.125	5.49219	3.53125	1.42578	0		403	21.9517	19.6628	17.2275	14.4452	10.838	7.4098	4.33843	0				14.84	13.96	12.5518	10.6084	9.10547	7.05469	5.37012	3.10938	0		403	12.4617	11.8009	10.2624	8.44311	6.53556	4.40499	2.39711
										12.14	32.9453	22.1748	14.2061	9.13281	5.5	3.54297	1.43359	0		404	21.9096	19.6191	17.1849	14.4086	10.8116	7.39448	4.32998	0				14.94	13.9727	12.5645	10.6182	9.12012	7.07324	5.38672	3.10938	0		404	12.4462	11.7861	10.2486	8.43373	6.53185	4.40431	2.39676
										12.24	33.0283	22.2422	14.2646	9.15625	5.50391	3.56543	1.42578	0		405	21.8677	19.5755	17.1424	14.3721	10.7854	7.37922	4.32157	0				15.04	13.9893	12.5791	10.623	9.12988	7.07324	5.38379	3.10938	0		405	12.4308	11.7714	10.2349	8.42439	6.52816	4.40363	2.39642
										12.34	33.1055	22.335	14.3203	9.18359	5.52637	3.58203	1.42871	0		406	21.826	19.532	17.1001	14.3357	10.7592	7.36402	4.31319	0				15.14	14.0107	12.6006	10.6299	9.1416	7.07031	5.38672	3.12402	0		406	12.4155	11.7567	10.2212	8.41508	6.52449	4.40298	2.39608
										12.44	33.1787	22.3984	14.3867	9.22656	5.55078	3.60156	1.45313	0		407	21.7845	19.4888	17.0579	14.2995	10.7332	7.34889	4.30485	0				15.24	14.0156	12.6025	10.6328	9.13672	7.08008	5.38672	3.11719	0		407	12.4002	11.7421	10.2075	8.4058	6.52084	4.40233	2.39576
										12.54	33.2686	22.4854	14.4258	9.24902	5.57031	3.59766	1.45313	0		408	21.7431	19.4457	17.0159	14.2634	10.7073	7.33381	4.29655	0				15.34	14.0205	12.6006	10.6426	9.13965	7.08496	5.38184	3.11426	0		408	12.3849	11.7275	10.1939	8.39655	6.51721	4.40169	2.39543
										12.64	33.3516	22.5557	14.4932	9.26953	5.57031	3.62598	1.44141	0		409	21.702	19.4028	16.9741	14.2275	10.6814	7.31881	4.28828	0				15.44	14.0273	12.6104	10.6416	9.14941	7.07813	5.3916	3.12109	0		409	12.3697	11.7129	10.1804	8.38733	6.5136	4.40107	2.39512
										12.74	33.4102	22.6406	14.5273	9.30957	5.60645	3.64063	1.46973	0		410	21.661	19.3601	16.9324	14.1917	10.6557	7.30386	4.28005	0				15.54	14.0303	12.6172	10.6465	9.15918	7.09277	5.39453	3.12109	0		410	12.3545	11.6984	10.1669	8.37815	6.51001	4.40046	2.39481
										12.84	33.5166	22.6914	14.5781	9.33203	5.62109	3.65234	1.47266	0		411	21.6202	19.3175	16.8909	14.156	10.63	7.28898	4.27185	0				15.64	14.04	12.6084	10.6611	9.16113	7.09668	5.41113	3.11426	0		411	12.3394	11.6839	10.1534	8.36899	6.50644	4.39986	2.39451
										12.94	33.5869	22.7422	14.6064	9.36328	5.64063	3.65234	1.47266	0		412	21.5795	19.2751	16.8496	14.1205	10.6045	7.27416	4.26369	0				15.74	14.0547	12.623	10.6611	9.17285	7.11328	5.42188	3.11816	0		412	12.3243	11.6695	10.1399	8.35986	6.50289	4.39927	2.39421
										13.04	33.6641	22.7813	14.6719	9.3916	5.64941	3.66406	1.46484	0		413	21.5391	19.2329	16.8084	14.0851	10.579	7.2594	4.25557	0				15.84	14.0713	12.6338	10.6699	9.19141	7.1084	5.41504	3.12793	0		413	12.3093	11.6551	10.1265	8.35077	6.49937	4.39869	2.39392
										13.14	33.7266	22.8232	14.7109	9.4209	5.67578	3.66016	1.47656	0		414	21.4988	19.1909	16.7673	14.0498	10.5537	7.2447	4.24748	0				15.94	14.0947	12.6553	10.6768	9.19434	7.11133	5.41699	3.13281	0		414	12.2943	11.6408	10.1132	8.34171	6.49586	4.39813	2.39364
										13.24	33.7686	22.8711	14.75	9.43359	5.67188	3.67188	1.46777	0		415	21.4587	19.149	16.7265	14.0147	10.5284	7.23007	4.23942	0				16.04	14.0928	12.6484	10.6797	9.19238	7.11621	5.41504	3.12988	0		415	12.2794	11.6265	10.0998	8.33267	6.49237	4.39757	2.39336
										13.34	33.8125	22.9541	14.7813	9.46094	5.69141	3.6748	1.47266	0		416	21.4188	19.1073	16.6857	13.9796	10.5033	7.2155	4.2314	0				16.14	14.1025	12.6533	10.6777	9.20215	7.10938	5.42188	3.13672	0		416	12.2645	11.6123	10.0866	8.32367	6.4889	4.39703	2.39309
										13.44	33.8682	23.0313	14.8203	9.49707	5.71777	3.69141	1.48047	0		417	21.3791	19.0658	16.6452	13.9448	10.4782	7.20099	4.22342	0				16.24	14.1123	12.6553	10.6846	9.2041	7.12402	5.4209	3.125	0		417	12.2497	11.5981	10.0733	8.3147	6.48546	4.3965	2.39283
										13.54	33.9453	23.0898	14.8818	9.52344	5.73047	3.7041	1.48047	0		418	21.3395	19.0244	16.6047	13.91	10.4533	7.18654	4.21547	0				16.34	14.1221	12.665	10.6924	9.21875	7.12695	5.42285	3.1084	0		418	12.2349	11.5839	10.0601	8.30576	6.48203	4.39598	2.39257
										13.64	33.9961	23.1357	14.9424	9.54297	5.75488	3.73047	1.49707	0		419	21.3001	18.9832	16.5645	13.8754	10.4284	7.17215	4.20755	0				16.44	14.1367	12.6826	10.6885	9.21191	7.13574	5.44141	3.12109	0		419	12.2202	11.5698	10.0469	8.29684	6.47862	4.39548	2.39232
										13.74	34.0459	23.1992	14.9912	9.57715	5.77344	3.74512	1.50391	0		420	21.2609	18.9422	16.5244	13.8409	10.4036	7.15782	4.19967	0				16.54	14.1445	12.6807	10.7041	9.2334	7.14063	5.42969	3.11426	0		420	12.2055	11.5557	10.0338	8.28796	6.47523	4.39498	2.39207
										13.84	34.1064	23.2461	15.0391	9.60449	5.78711	3.75	1.50684	0		421	21.2218	18.9013	16.4844	13.8066	10.3789	7.14355	4.19183	0				16.64	14.168	12.7041	10.7041	9.23535	7.14746	5.43262	3.125	0		421	12.1908	11.5417	10.0207	8.27911	6.47187	4.3945	2.39184
										13.94	34.1475	23.3135	15.0859	9.62891	5.80859	3.74121	1.51953	0		422	21.1829	18.8606	16.4446	13.7723	10.3544	7.12934	4.18402	0				16.74	14.1709	12.7139	10.6973	9.2334	7.16309	5.44238	3.11328	0		422	12.1762	11.5277	10.0077	8.27029	6.46852	4.39403	2.3916
										14.04	34.1963	23.3984	15.1172	9.62891	5.81348	3.76563	1.51953	0		423	21.1442	18.8201	16.405	13.7383	10.3299	7.1152	4.17624	0				16.84	14.1807	12.7158	10.7041	9.24316	7.1748	5.46582	3.1084	0		423	12.1616	11.5138	9.99467	8.2615	6.46519	4.39357	2.39138
										14.14	34.25	23.4414	15.1611	9.66504	5.83984	3.76563	1.52246	0		424	21.1057	18.7797	16.3655	13.7043	10.3055	7.10111	4.1685	0				16.94	14.1953	12.7334	10.7188	9.25293	7.16699	5.45898	3.12598	0		424	12.1471	11.4999	9.9817	8.25274	6.46188	4.39312	2.39116
										14.24	34.2959	23.5107	15.1992	9.67969	5.84766	3.78223	1.52734	0		425	21.0674	18.7395	16.3261	13.6705	10.2812	7.08708	4.16079	0				17.04	14.2188	12.7383	10.7119	9.24609	7.16992	5.44922	3.1377	0		425	12.1327	11.4861	9.96877	8.24401	6.45859	4.39268	2.39094
										14.34	34.3398	23.6064	15.249	9.69141	5.85645	3.80859	1.52441	0		426	21.0292	18.6994	16.2869	13.6367	10.257	7.07312	4.15312	0				17.14	14.2188	12.7383	10.7148	9.23828	7.1709	5.45313	3.13184	0		426	12.1182	11.4723	9.95588	8.23531	6.45532	4.39226	2.39073
										14.44	34.3877	23.6328	15.2939	9.7334	5.89063	3.80566	1.55078	0		427	20.9911	18.6596	16.2479	13.6032	10.2329	7.05921	4.14547	0				17.24	14.2217	12.7383	10.7246	9.25391	7.16309	5.45703	3.11621	0		427	12.1039	11.4585	9.94303	8.22664	6.45207	4.39184	2.39053
										14.54	34.4609	23.6719	15.3203	9.74707	5.90234	3.80566	1.54785	0		428	20.9533	18.6198	16.209	13.5697	10.2089	7.04536	4.13787	0				17.34	14.2393	12.7461	10.7227	9.25391	7.1748	5.46191	3.12109	0		428	12.0895	11.4448	9.93021	8.218	6.44884	4.39144	2.39034
										14.64	34.4893	23.7305	15.3594	9.7666	5.91406	3.82227	1.54297	0		429	20.9156	18.5803	16.1703	13.5364	10.185	7.03157	4.13029	0				17.44	14.2422	12.7578	10.7393	9.2627	7.16797	5.45703	3.11426	0		429	12.0753	11.4311	9.91743	8.20938	6.44563	4.39105	2.39015
										14.74	34.5576	23.8008	15.4102	9.78809	5.92188	3.82813	1.54297	0		430	20.8781	18.5409	16.1317	13.5032	10.1611	7.01784	4.12275	0				17.54	14.2686	12.7773	10.7363	9.26074	7.17969	5.46484	3.11621	0		430	12.061	11.4175	9.90469	8.2008	6.44244	4.39067	2.38997
										14.84	34.5967	23.8428	15.4443	9.8125	5.94141	3.83984	1.55469	0		431	20.8408	18.5017	16.0932	13.4701	10.1374	7.00417	4.11525	0				17.64	14.2734	12.7773	10.7393	9.27539	7.18945	5.47363	3.12109	0		431	12.0468	11.4039	9.89199	8.19225	6.43927	4.3903	2.38979
										14.94	34.6455	23.8984	15.4883	9.83691	5.95313	3.84766	1.55469	0		432	20.8036	18.4626	16.0549	13.4372	10.1138	6.99055	4.10778	0				17.74	14.2832	12.79	10.7559	9.28125	7.17969	5.45703	3.11426	0		432	12.0327	11.3903	9.87933	8.18373	6.43612	4.38994	2.38962
										15.04	34.6914	23.9619	15.5195	9.86621	5.97559	3.85254	1.55469	0		433	20.7666	18.4237	16.0168	13.4043	10.0902	6.977	4.10034	0				17.84	14.2969	12.7969	10.7559	9.26074	7.19824	5.46387	3.11816	0		433	12.0186	11.3768	9.8667	8.17523	6.43299	4.3896	2.38945
										15.14	34.7451	24.0166	15.5518	9.90234	6	3.87402	1.55762	0		434	20.7297	18.3849	15.9788	13.3716	10.0668	6.9635	4.09293	0				17.94	14.2969	12.793	10.7656	9.27441	7.18945	5.46191	3.10449	0		434	12.0045	11.3634	9.85412	8.16677	6.42987	4.38926	2.38929
										15.24	34.7979	24.0508	15.6064	9.92676	6.01172	3.88379	1.5625	0		435	20.6931	18.3463	15.9409	13.3391	10.0434	6.95006	4.08555	0				18.04	14.3135	12.8164	10.7627	9.27246	7.19922	5.47266	3.10645	0		435	11.9905	11.35	9.84157	8.15833	6.42678	4.38894	2.38914
										15.34	34.8438	24.0938	15.6328	9.96191	6.0332	3.89551	1.55957	0		436	20.6565	18.3079	15.9032	13.3066	10.0201	6.93668	4.07821	0				18.14	14.3232	12.8135	10.7793	9.29395	7.18652	5.4541	3.11328	0		436	11.9765	11.3366	9.82906	8.14993	6.4237	4.38862	2.389
										15.44	34.8848	24.1445	15.6748	9.97949	6.04297	3.91406	1.55469	0		437	20.6202	18.2696	15.8656	13.2743	9.99693	6.92335	4.07091	0				18.24	14.3447	12.835	10.7773	9.28223	7.19824	5.46777	3.11328	0		437	11.9626	11.3233	9.81659	8.14155	6.42065	4.38832	2.38886
										15.54	34.9404	24.1553	15.7236	10.0039	6.05762	3.92188	1.55469	0		438	20.584	18.2315	15.8282	13.2421	9.97383	6.91008	4.06363	0				18.34	14.3311	12.833	10.7871	9.2959	7.19434	5.47559	3.11328	0		438	11.9487	11.31	9.80415	8.13321	6.41761	4.38803	2.38872
										15.64	34.9648	24.2041	15.7617	10.0352	6.08691	3.92188	1.55957	0		439	20.548	18.1935	15.7909	13.21	9.95083	6.89687	4.05639	0				18.44	14.3525	12.8545	10.7891	9.30859	7.20898	5.48145	3.11035	0		439	11.9349	11.2967	9.79175	8.12489	6.41459	4.38775	2.38859
										15.74	35.0205	24.2617	15.7959	10.0625	6.11328	3.93652	1.56641	0		440	20.5121	18.1557	15.7538	13.178	9.92791	6.88372	4.04918	0				18.54	14.3818	12.8555	10.7979	9.31934	7.20703	5.47949	3.11133	0		440	11.9211	11.2835	9.77939	8.1166	6.41159	4.38749	2.38847
										15.84	35.0693	24.3125	15.8447	10.0791	6.125	3.9541	1.56934	0		441	20.4764	18.118	15.7168	13.1462	9.90509	6.87062	4.042	0				18.64	14.3945	12.8672	10.8096	9.32129	7.22559	5.48828	3.12598	0		441	11.9074	11.2703	9.76707	8.10834	6.40861	4.38723	2.38835
										15.94	35.1133	24.3662	15.8828	10.1172	6.13574	3.96094	1.58691	0		442	20.4409	18.0806	15.6799	13.1145	9.88235	6.85758	4.03485	0				18.74	14.4141	12.8721	10.8242	9.33105	7.21777	5.49023	3.12402	0		442	11.8936	11.2572	9.75478	8.10011	6.40565	4.38698	2.38824
										16.04	35.1494	24.4102	15.9219	10.1445	6.15723	3.97266	1.58594	0		443	20.4055	18.0432	15.6432	13.0829	9.8597	6.8446	4.02774	0				18.84	14.4258	12.8818	10.8311	9.33008	7.22559	5.4834	3.12598	0		443	11.88	11.2441	9.74253	8.0919	6.40271	4.38675	2.38814
										16.14	35.1875	24.4609	15.9561	10.1758	6.18359	3.97559	1.58887	0		444	20.3703	18.006	15.6067	13.0514	9.83715	6.83167	4.02066	0				18.94	14.4277	12.8887	10.8408	9.32617	7.23633	5.48828	3.12988	0		444	11.8664	11.2311	9.73032	8.08373	6.39979	4.38652	2.38804
										16.24	35.2178	24.5117	15.9932	10.1904	6.19141	3.9834	1.58887	0		445	20.3353	17.969	15.5703	13.0201	9.81468	6.8188	4.01361	0				19.04	14.4404	12.8857	10.8555	9.34863	7.24121	5.47949	3.11133	0		445	11.8528	11.2181	9.71815	8.07558	6.39689	4.38631	2.38795
										16.34	35.2422	24.5635	16.0342	10.1943	6.19434	4.00488	1.58691	0		446	20.3004	17.9321	15.534	12.9888	9.79229	6.80598	4.00659	0				19.14	14.46	12.9063	10.8535	9.34375	7.24609	5.48145	3.12207	0		446	11.8393	11.2051	9.70601	8.06747	6.394	4.38611	2.38786
										16.44	35.2764	24.5967	16.0781	10.2227	6.21094	4.01953	1.59375	0		447	20.2656	17.8954	15.4978	12.9577	9.77	6.79322	3.9996	0				19.24	14.458	12.9063	10.8604	9.34082	7.25879	5.48828	3.12109	0		447	11.8258	11.1922	9.69391	8.05938	6.39113	4.38592	2.38778
										16.54	35.3174	24.6455	16.1025	10.2471	6.23047	4.03125	1.59668	0		448	20.2311	17.8588	15.4619	12.9267	9.74779	6.78052	3.99265	0				19.34	14.4727	12.9141	10.8721	9.34473	7.24902	5.48145	3.1123	0		448	11.8124	11.1794	9.68185	8.05132	6.38829	4.38574	2.38771
										16.64	35.3682	24.6826	16.1289	10.2734	6.23535	4.04395	1.60645	0		449	20.1967	17.8224	15.426	12.8959	9.72567	6.76787	3.98572	0				19.44	14.498	12.9229	10.877	9.33496	7.25977	5.48828	3.12305	0		449	11.799	11.1665	9.66982	8.04329	6.38546	4.38557	2.38764
										16.74	35.417	24.7266	16.1631	10.2979	6.25684	4.03906	1.60156	0		450	20.1624	17.7861	15.3903	12.8651	9.70364	6.75527	3.97883	0				19.54	14.4912	12.9258	10.8799	9.34375	7.26953	5.49316	3.11816	0		450	11.7856	11.1537	9.65783	8.03528	6.38265	4.38541	2.38758
										16.84	35.458	24.7773	16.1953	10.3271	6.25781	4.05371	1.60156	0		451	20.1283	17.75	15.3547	12.8345	9.6817	6.74273	3.97197	0				19.64	14.5088	12.9424	10.8916	9.36719	7.27637	5.50293	3.11621	0		451	11.7723	11.141	9.64588	8.02731	6.37985	4.38526	2.38752
										16.94	35.4951	24.8135	16.2432	10.3516	6.27441	4.06641	1.59473	0		452	20.0944	17.714	15.3193	12.8039	9.65984	6.73025	3.96514	0				19.74	14.5303	12.9639	10.916	9.37207	7.29102	5.5127	3.12598	0		452	11.759	11.1283	9.63396	8.01936	6.37708	4.38512	2.38747
										17.04	35.5361	24.8818	16.2773	10.376	6.28906	4.08301	1.60156	0		453	20.0606	17.6782	15.284	12.7735	9.63806	6.71781	3.95834	0				19.84	14.54	12.9697	10.9258	9.37891	7.28906	5.52246	3.13574	0		453	11.7458	11.1156	9.62208	8.01145	6.37433	4.385	2.38742
										17.14	35.5703	24.9326	16.3115	10.4053	6.30371	4.09277	1.60449	0		454	20.0269	17.6425	15.2488	12.7432	9.61637	6.70544	3.95157	0				19.94	14.5664	12.9834	10.9355	9.37402	7.30762	5.52441	3.14551	0		454	11.7326	11.103	9.61024	8.00356	6.37159	4.38488	2.38738
										17.24	35.6045	24.9814	16.3672	10.4346	6.32129	4.10449	1.60156	0		455	19.9935	17.607	15.2138	12.7131	9.59477	6.69311	3.94484	0				20.04	14.5713	12.9932	10.957	9.38379	7.31055	5.53125	3.13574	0		455	11.7195	11.0904	9.59843	7.99569	6.36887	4.38478	2.38735
										17.34	35.6533	25.0225	16.3984	10.4707	6.33496	4.10547	1.60156	0		456	19.9601	17.5716	15.1789	12.683	9.57326	6.68085	3.93813	0				20.14	14.5928	13.0078	10.9668	9.38672	7.32031	5.52246	3.15723	0		456	11.7064	11.0779	9.58666	7.98786	6.36617	4.38469	2.38732
										17.44	35.7012	25.0664	16.4346	10.4932	6.33984	4.12207	1.60156	0		457	19.927	17.5364	15.1441	12.6531	9.55182	6.66863	3.93145	0				20.24	14.6025	13.0244	10.9648	9.38672	7.31836	5.53223	3.16406	0		457	11.6933	11.0654	9.57492	7.98005	6.36349	4.3846	2.3873
										17.54	35.7432	25.1191	16.4717	10.5244	6.35449	4.12891	1.60449	0		458	19.8939	17.5013	15.1095	12.6232	9.53048	6.65647	3.92481	0				20.34	14.6123	13.0342	10.9668	9.38379	7.32715	5.53125	3.16016	0		458	11.6803	11.0529	9.56322	7.97227	6.36083	4.38453	2.38728
										17.64	35.7979	25.1553	16.498	10.5459	6.37207	4.12598	1.61426	0		459	19.8611	17.4663	15.075	12.5935	9.50921	6.64436	3.91819	0				20.44	14.6221	13.0273	10.9854	9.38867	7.32324	5.54199	3.16016	0		459	11.6674	11.0405	9.55156	7.96452	6.35818	4.38447	2.38727
										17.74	35.835	25.1924	16.5342	10.5723	6.3877	4.12402	1.61816	0		460	19.8284	17.4315	15.0407	12.5639	9.48803	6.63231	3.91161	0				20.54	14.6318	13.042	10.9844	9.3916	7.32813	5.53223	3.16406	0		460	11.6544	11.0281	9.53993	7.9568	6.35556	4.38442	2.38727
										17.84	35.873	25.2422	16.5781	10.5889	6.39551	4.14063	1.62109	0		461	19.7958	17.3969	15.0064	12.5345	9.46694	6.62031	3.90506	0				20.64	14.6494	13.04	10.9941	9.38965	7.33789	5.54199	3.16309	0		461	11.6415	11.0157	9.52834	7.94911	6.35295	4.38438	2.38727
										17.94	35.9063	25.2666	16.6143	10.6064	6.41699	4.14551	1.63281	0		462	19.7634	17.3624	14.9724	12.5051	9.44593	6.60836	3.89853	0				20.74	14.6514	13.0469	11.0039	9.41113	7.33496	5.55176	3.16016	0		462	11.6287	11.0034	9.51678	7.94144	6.35036	4.38435	2.38728
										18.04	35.9287	25.3184	16.6514	10.6279	6.44141	4.16016	1.6377	0		463	19.7312	17.328	14.9384	12.4758	9.425	6.59646	3.89204	0				20.84	14.6611	13.0547	11.001	9.41309	7.33984	5.55859	3.16504	0		463	11.6159	10.9912	9.50526	7.9338	6.34779	4.38433	2.38729
										18.14	35.9775	25.3398	16.6953	10.6455	6.44629	4.16602	1.63574	0		464	19.6991	17.2938	14.9046	12.4467	9.40415	6.58462	3.88557	0				20.94	14.6709	13.0586	11.0059	9.41113	7.3457	5.56152	3.1748	0		464	11.6031	10.9789	9.49378	7.92619	6.34523	4.38432	2.38731
										18.24	36.0068	25.3799	16.7188	10.6777	6.47852	4.17285	1.64355	0		465	19.6671	17.2598	14.8709	12.4177	9.38339	6.57283	3.87914	0				21.04	14.6807	13.0547	11.0166	9.41406	7.35449	5.57129	3.16504	0		465	11.5904	10.9668	9.48233	7.9186	6.3427	4.38432	2.38733
										18.34	36.0391	25.418	16.7539	10.6846	6.47363	4.19238	1.63379	0		466	19.6353	17.2258	14.8374	12.3887	9.36271	6.56109	3.87274	0				21.14	14.6953	13.0713	11.0352	9.42285	7.35938	5.57031	3.1748	0		466	11.5778	10.9546	9.47091	7.91104	6.34018	4.38433	2.38736
										18.44	36.0625	25.4814	16.8018	10.7236	6.48828	4.19922	1.65137	0		467	19.6036	17.1921	14.804	12.3599	9.34211	6.5494	3.86636	0				21.24	14.71	13.0928	11.0498	9.4209	7.35742	5.56641	3.18457	0		467	11.5651	10.9425	9.45953	7.90351	6.33768	4.38435	2.3874
										18.54	36.1143	25.5195	16.8213	10.75	6.5	4.20703	1.65332	0		468	19.5721	17.1584	14.7707	12.3312	9.32159	6.53777	3.86002	0				21.34	14.7197	13.0938	11.0547	9.41797	7.375	5.57129	3.17188	0		468	11.5525	10.9305	9.44819	7.89601	6.3352	4.38439	2.38744
										18.64	36.1406	25.5586	16.8506	10.7666	6.50781	4.21191	1.64844	0		469	19.5408	17.1249	14.7375	12.3027	9.30116	6.52618	3.8537	0				21.44	14.7197	13.1104	11.0596	9.42188	7.37402	5.56934	3.17676	0		469	11.54	10.9184	9.43688	7.88853	6.33273	4.38443	2.38748
										18.74	36.165	25.5996	16.8838	10.7842	6.5127	4.23047	1.65332	0		470	19.5096	17.0916	14.7045	12.2742	9.28081	6.51465	3.84741	0				21.54	14.7373	13.1201	11.0527	9.43066	7.38184	5.57813	3.18262	0		470	11.5275	10.9064	9.42561	7.88108	6.33029	4.38448	2.38754
										18.84	36.1943	25.6611	16.917	10.8057	6.53613	4.2373	1.65527	0		471	19.4785	17.0583	14.6716	12.2458	9.26053	6.50317	3.84116	0				21.64	14.7393	13.1182	11.0713	9.4375	7.38574	5.57129	3.18457	0		471	11.515	10.8945	9.41437	7.87366	6.32786	4.38455	2.38759
										18.94	36.2158	25.6924	16.9404	10.8418	6.55273	4.2334	1.67969	0		472	19.4476	17.0253	14.6388	12.2176	9.24034	6.49174	3.83493	0				21.74	14.7607	13.1416	11.0791	9.42871	7.37891	5.57324	3.19434	0		472	11.5026	10.8826	9.40317	7.86627	6.32545	4.38462	2.38766
										19.04	36.249	25.7334	16.9766	10.8564	6.55859	4.24316	1.67188	0		473	19.4168	16.9923	14.6062	12.1894	9.22023	6.48036	3.82873	0				21.84	14.7588	13.1436	11.0908	9.43066	7.38867	5.57813	3.19141	0		473	11.4902	10.8707	9.392	7.8589	6.32306	4.38471	2.38773
										19.14	36.2764	25.7773	17.0127	10.8857	6.5752	4.25781	1.67969	0		474	19.3862	16.9595	14.5737	12.1614	9.2002	6.46904	3.82256	0				21.94	14.7607	13.1445	11.0947	9.4375	7.39844	5.5791	3.17676	0		474	11.4779	10.8589	9.38086	7.85156	6.32068	4.3848	2.3878
										19.24	36.3057	25.7988	17.0469	10.9082	6.59277	4.26074	1.69141	0		475	19.3557	16.9269	14.5413	12.1335	9.18025	6.45776	3.81642	0				22.04	14.7705	13.1563	11.0986	9.44531	7.40527	5.58105	3.18652	0		475	11.4656	10.8471	9.36977	7.84424	6.31832	4.38491	2.38788
										19.34	36.335	25.835	17.0635	10.9365	6.59766	4.26758	1.69629	0		476	19.3253	16.8944	14.509	12.1057	9.16038	6.44653	3.81031	0				22.14	14.7803	13.1611	11.0986	9.4502	7.40039	5.59766	3.2041	0		476	11.4533	10.8354	9.3587	7.83696	6.31598	4.38502	2.38797
										19.44	36.3594	25.876	17.1094	10.9512	6.60645	4.28125	1.68848	0		477	19.2951	16.862	14.4769	12.078	9.14058	6.43536	3.80422	0				22.24	14.7783	13.1758	11.1074	9.46387	7.41797	5.59082	3.19922	0		477	11.4411	10.8236	9.34767	7.8297	6.31366	4.38515	2.38806
										19.54	36.3809	25.8975	17.1406	10.9678	6.61816	4.29785	1.68652	0		478	19.2651	16.8297	14.4449	12.0504	9.12087	6.42423	3.79817	0				22.34	14.8047	13.1904	11.125	9.47266	7.41309	5.58887	3.20605	0		478	11.4289	10.812	9.33668	7.82246	6.31135	4.38529	2.38816
										19.64	36.4072	25.9248	17.1719	11.001	6.64453	4.30273	1.70313	0		479	19.2352	16.7976	14.4131	12.0229	9.10124	6.41315	3.79214	0				22.44	14.8125	13.2002	11.1182	9.48438	7.42773	5.61035	3.21191	0		479	11.4168	10.8003	9.32571	7.81526	6.30907	4.38543	2.38826
										19.74	36.4521	25.9736	17.1914	11.0186	6.64258	4.30859	1.69824	0		480	19.2054	16.7657	14.3813	11.9955	9.08168	6.40213	3.78614	0				22.54	14.8174	13.2002	11.1348	9.49316	7.42578	5.62207	3.21582	0		480	11.4047	10.7887	9.31479	7.80807	6.3068	4.38559	2.38837
										19.84	36.4648	26.0166	17.2256	11.0508	6.65234	4.3252	1.70313	0		481	19.1758	16.7338	14.3497	11.9682	9.06221	6.39115	3.78017	0				22.64	14.8438	13.2139	11.1445	9.49902	7.44434	5.63184	3.22266	0		481	11.3926	10.7772	9.3039	7.80092	6.30454	4.38576	2.38848
										19.94	36.4873	26.0488	17.2627	11.0674	6.66504	4.33691	1.70801	0		482	19.1463	16.7021	14.3182	11.941	9.04281	6.38022	3.77423	0				22.74	14.8584	13.2197	11.1543	9.50879	7.44922	5.63379	3.2334	0		482	11.3806	10.7657	9.29304	7.79379	6.30231	4.38593	2.3886
										20.04	36.5039	26.0713	17.2891	11.1016	6.67676	4.33008	1.72266	0		483	19.117	16.6706	14.2868	11.914	9.02349	6.36935	3.76832	0				22.84	14.8799	13.2412	11.1533	9.51074	7.46387	5.64844	3.23047	0		483	11.3686	10.7542	9.28221	7.78669	6.30009	4.38612	2.38872
										20.14	36.5215	26.126	17.3115	11.1133	6.66992	4.32813	1.71094	0		484	19.0878	16.6392	14.2556	11.887	9.00424	6.35852	3.76243	0				22.94	14.8828	13.2393	11.1641	9.52832	7.4707	5.66309	3.22363	0		484	11.3567	10.7427	9.27142	7.77962	6.29789	4.38632	2.38885
										20.24	36.5498	26.167	17.3643	11.1357	6.67285	4.35645	1.71094	0		485	19.0587	16.6079	14.2245	11.8601	8.98508	6.34774	3.75658	0				23.04	14.9111	13.2607	11.1855	9.54395	7.47168	5.66895	3.24512	0		485	11.3448	10.7313	9.26067	7.77257	6.29571	4.38652	2.38899
										20.34	36.5771	26.1992	17.4102	11.1768	6.69629	4.37109	1.71777	0		486	19.0298	16.5767	14.1935	11.8334	8.96599	6.33701	3.75075	0				23.14	14.9209	13.2705	11.1836	9.56152	7.47656	5.6709	3.25488	0		486	11.333	10.72	9.24994	7.76554	6.29354	4.38674	2.38913
										20.44	36.6182	26.2305	17.4326	11.1865	6.71777	4.37109	1.71582	0		487	19.001	16.5457	14.1626	11.8068	8.94698	6.32633	3.74494	0				23.24	14.9385	13.2803	11.1816	9.55469	7.49023	5.68066	3.26172	0		487	11.3211	10.7086	9.23926	7.75855	6.29139	4.38697	2.38927
										20.54	36.6357	26.2646	17.4688	11.208	6.73047	4.37793	1.72754	0		488	18.9724	16.5148	14.1318	11.7802	8.92804	6.31569	3.73917	0				23.34	14.9453	13.2783	11.1973	9.56348	7.49609	5.6875	3.25293	0		488	11.3094	10.6973	9.2286	7.75158	6.28926	4.3872	2.38943
										20.64	36.6523	26.3066	17.4883	11.2256	6.73047	4.37402	1.73242	0		489	18.9439	16.484	14.1012	11.7538	8.90918	6.30511	3.73342	0				23.44	14.96	13.2969	11.2148	9.56934	7.51172	5.69238	3.2666	0		489	11.2976	10.6861	9.21798	7.74463	6.28714	4.38745	2.38958
										20.74	36.6719	26.3262	17.5176	11.2471	6.74512	4.39648	1.73535	0		490	18.9155	16.4534	14.0707	11.7274	8.8904	6.29457	3.7277	0				23.54	14.9697	13.3096	11.2168	9.58789	7.51465	5.7041	3.28125	0		490	11.2859	10.6749	9.20739	7.73771	6.28505	4.38771	2.38974
										20.84	36.6963	26.3721	17.5371	11.2695	6.75488	4.40527	1.73926	0		491	18.8873	16.4229	14.0403	11.7012	8.8717	6.28408	3.72201	0				23.64	14.9814	13.3252	11.2168	9.58984	7.52148	5.71777	3.2832	0		491	11.2743	10.6637	9.19684	7.73082	6.28297	4.38797	2.38991
										20.94	36.7305	26.3984	17.5713	11.2813	6.75781	4.41016	1.73242	0		492	18.8592	16.3926	14.0101	11.6751	8.85306	6.27364	3.71635	0				23.74	14.9844	13.3281	11.2217	9.59277	7.50293	5.70215	3.28809	0		492	11.2627	10.6526	9.18632	7.72395	6.2809	4.38825	2.39009
										21.04	36.75	26.4346	17.6123	11.293	6.78418	4.41309	1.74707	0		493	18.8313	16.3623	13.9799	11.6491	8.83451	6.26325	3.71071	0				23.84	14.9912	13.3379	11.2051	9.57813	7.51953	5.71191	3.28809	0		493	11.2511	10.6415	9.17583	7.71711	6.27885	4.38854	2.39026
										21.14	36.7764	26.4561	17.6504	11.3154	6.80566	4.41504	1.75391	0		494	18.8034	16.3322	13.9499	11.6231	8.81603	6.2529	3.7051	0				23.94	14.9814	13.3408	11.2344	9.59375	7.5293	5.73047	3.28613	0		494	11.2395	10.6304	9.16538	7.7103	6.27682	4.38883	2.39045
										21.24	36.8174	26.4854	17.667	11.334	6.81738	4.41016	1.74707	0		495	18.7758	16.3023	13.92	11.5973	8.79762	6.2426	3.69952	0				24.04	15.0107	13.3525	11.2441	9.60938	7.52246	5.72949	3.30371	0		495	11.2281	10.6194	9.15496	7.70351	6.27481	4.38914	2.39064
										21.34	36.8408	26.5195	17.6875	11.3467	6.81055	4.41504	1.74902	0		496	18.7482	16.2724	13.8902	11.5716	8.77929	6.23235	3.69396	0				24.14	15.0205	13.374	11.251	9.61328	7.52734	5.73145	3.31738	0		496	11.2166	10.6084	9.14457	7.69674	6.27282	4.38946	2.39083
										21.44	36.8535	26.5654	17.7354	11.3633	6.8252	4.42969	1.74707	0		497	18.7208	16.2427	13.8605	11.546	8.76103	6.22215	3.68843	0				24.24	15.0303	13.3799	11.2471	9.62207	7.5293	5.74121	3.32031	0		497	11.2052	10.5974	9.13422	7.69	6.27084	4.38978	2.39103
										21.54	36.8643	26.583	17.7676	11.3955	6.83691	4.43652	1.76172	0		498	18.6935	16.2131	13.831	11.5205	8.74285	6.21199	3.68293	0				24.34	15.0283	13.3818	11.2627	9.63184	7.54688	5.75391	3.31543	0		498	11.1938	10.5865	9.12389	7.68329	6.26887	4.39012	2.39124
										21.64	36.8926	26.6211	17.8018	11.4141	6.85156	4.43457	1.76172	0		499	18.6664	16.1837	13.8016	11.495	8.72474	6.20188	3.67745	0				24.44	15.0547	13.3916	11.2666	9.6377	7.5459	5.75098	3.32031	0		499	11.1824	10.5756	9.11361	7.6766	6.26693	4.39046	2.39145
										21.74	36.9238	26.6553	17.8447	11.4365	6.85449	4.45215	1.76465	0		500	18.6394	16.1544	13.7723	11.4697	8.70671	6.19181	3.672	0				24.54	15.0664	13.4014	11.2871	9.65137	7.54199	5.76563	3.30859	0		500	11.1711	10.5648	9.10335	7.66994	6.265	4.39082	2.39166
										21.84	36.9463	26.6797	17.8809	11.458	6.87109	4.46387	1.7666	0		501	18.6125	16.1252	13.7431	11.4445	8.68874	6.1818	3.66658	0				24.64	15.083	13.4111	11.293	9.65723	7.54883	5.75781	3.31738	0		501	11.1599	10.554	9.09313	7.66331	6.26308	4.39118	2.39188
										21.94	36.9648	26.7188	17.9102	11.4941	6.89063	4.4541	1.7832	0		502	18.5858	16.0961	13.714	11.4194	8.67086	6.17183	3.66118	0				24.74	15.0889	13.4209	11.3096	9.67578	7.55859	5.7627	3.32031	0		502	11.1487	10.5432	9.08294	7.65669	6.26119	4.39156	2.39211
										22.04	36.9941	26.7314	17.9502	11.5049	6.90527	4.46582	1.78125	0		503	18.5591	16.0671	13.6851	11.3944	8.65304	6.1619	3.65581	0				24.84	15.1104	13.4307	11.3096	9.67578	7.56836	5.77246	3.32031	0		503	11.1375	10.5325	9.07278	7.65011	6.25931	4.39194	2.39234
										22.14	37.0166	26.7568	17.9766	11.5332	6.91504	4.46387	1.7793	0		504	18.5327	16.0383	13.6562	11.3695	8.6353	6.15202	3.65047	0				24.94	15.1055	13.4336	11.3262	9.68457	7.57324	5.77246	3.32031	0		504	11.1263	10.5218	9.06266	7.64355	6.25745	4.39233	2.39258
										22.24	37.043	26.7744	18.0078	11.5459	6.92676	4.46875	1.78125	0		505	18.5063	16.0096	13.6275	11.3446	8.61763	6.14219	3.64515	0				25.04	15.1289	13.4541	11.3242	9.67773	7.57813	5.77051	3.32422	0		505	11.1152	10.5111	9.05256	7.63701	6.2556	4.39274	2.39282
										22.34	37.0508	26.8115	18.042	11.5625	6.93945	4.48047	1.7793	0		506	18.4801	15.9811	13.5989	11.3199	8.60003	6.1324	3.63986	0				25.14	15.1279	13.46	11.3291	9.68066	7.57324	5.78027	3.32031	0		506	11.1041	10.5005	9.0425	7.6305	6.25377	4.39315	2.39306
										22.44	37.0625	26.8418	18.0859	11.585	6.9541	4.49121	1.78613	0		507	18.454	15.9526	13.5704	11.2953	8.5825	6.12266	3.63459	0				25.24	15.1416	13.4688	11.3418	9.67871	7.58789	5.78516	3.32715	0		507	11.0931	10.4899	9.03247	7.62401	6.25196	4.39357	2.39332
										22.54	37.0967	26.8613	18.1309	11.6094	6.98047	4.50488	1.80566	0		508	18.4281	15.9243	13.542	11.2708	8.56505	6.11296	3.62935	0				25.34	15.1475	13.4844	11.3555	9.7002	7.59766	5.79785	3.32813	0		508	11.0821	10.4794	9.02248	7.61755	6.25016	4.39401	2.39357
										22.64	37.1221	26.8867	18.1504	11.6348	7.00488	4.5	1.80957	0		509	18.4022	15.8961	13.5138	11.2463	8.54766	6.10331	3.62414	0				25.44	15.1611	13.499	11.373	9.69824	7.59277	5.80859	3.33301	0		509	11.0711	10.4689	9.01252	7.61112	6.24838	4.39445	2.39384
										22.74	37.1543	26.9229	18.1689	11.6426	7.01855	4.50781	1.80273	0		510	18.3765	15.868	13.4856	11.222	8.53035	6.09371	3.61895	0				25.54	15.1836	13.5088	11.3799	9.71973	7.59961	5.81152	3.33105	0		510	11.0602	10.4584	9.00259	7.6047	6.24661	4.3949	2.3941
										22.84	37.1738	26.9492	18.2041	11.6729	7.01953	4.52441	1.80859	0		511	18.351	15.8401	13.4576	11.1978	8.51311	6.08415	3.61378	0				25.64	15.1982	13.5322	11.3838	9.73145	7.60254	5.81348	3.32813	0		511	11.0493	10.4479	8.99269	7.59832	6.24487	4.39536	2.39438
										22.94	37.2041	26.9932	18.2305	11.7139	7.03613	4.53125	1.82031	0		512	18.3255	15.8123	13.4296	11.1736	8.49594	6.07463	3.60865	0				25.74	15.208	13.542	11.3799	9.74316	7.6084	5.81348	3.33691	0		512	11.0385	10.4375	8.98282	7.59196	6.24313	4.39583	2.39466
										23.04	37.2256	27.0146	18.2627	11.7324	7.05078	4.54688	1.8252	0		513	18.3002	15.7846	13.4018	11.1496	8.47884	6.06516	3.60353	0				25.84	15.2168	13.5449	11.3887	9.75293	7.60742	5.81934	3.33691	0		513	11.0277	10.4272	8.97298	7.58562	6.24142	4.39631	2.39494
										23.14	37.2441	27.0586	18.2842	11.7588	7.0752	4.54199	1.83203	0		514	18.275	15.757	13.3741	11.1256	8.46181	6.05573	3.59845	0				25.94	15.2334	13.5537	11.4063	9.7627	7.60938	5.83301	3.32715	0		514	11.0169	10.4168	8.96318	7.57931	6.23972	4.3968	2.39523
										23.24	37.2646	27.0801	18.3164	11.7686	7.09668	4.53906	1.83203	0		515	18.25	15.7295	13.3466	11.1018	8.44485	6.04635	3.59339	0				26.04	15.2393	13.5713	11.416	9.77246	7.6123	5.83594	3.33984	0		515	11.0062	10.4065	8.95341	7.57302	6.23804	4.3973	2.39552
										23.34	37.2891	27.1162	18.3369	11.7881	7.10449	4.54883	1.83496	0		516	18.225	15.7022	13.3191	11.078	8.42796	6.03701	3.58835	0				26.14	15.2529	13.5859	11.4238	9.77832	7.62109	5.84473	3.33691	0		516	10.9955	10.3963	8.94367	7.56676	6.23637	4.3978	2.39582
										23.44	37.3154	27.1475	18.3662	11.8027	7.12305	4.5625	1.83691	0		517	18.2002	15.675	13.2917	11.0544	8.41114	6.02771	3.58334	0				26.24	15.2588	13.6025	11.4375	9.79395	7.62695	5.85059	3.33984	0		517	10.9848	10.386	8.93396	7.56052	6.23472	4.39832	2.39612
										23.54	37.3418	27.1758	18.3906	11.8389	7.14453	4.55762	1.84082	0		518	18.1755	15.6479	13.2645	11.0308	8.39438	6.01846	3.57835	0				26.34	15.2725	13.6123	11.4502	9.7998	7.63574	5.85938	3.33496	0		518	10.9742	10.3758	8.92429	7.5543	6.23308	4.39885	2.39643
										23.64	37.3672	27.2139	18.4229	11.8555	7.14258	4.56641	1.8457	0		519	18.151	15.6209	13.2373	11.0073	8.3777	6.00926	3.57339	0				26.44	15.2783	13.625	11.4502	9.81641	7.65234	5.86426	3.34473	0		519	10.9637	10.3657	8.91464	7.54811	6.23146	4.39938	2.39674
										23.74	37.375	27.2285	18.4473	11.874	7.16016	4.57324	1.84473	0		520	18.1266	15.5941	13.2103	10.9839	8.36109	6.00009	3.56845	0				26.54	15.3047	13.6416	11.4668	9.83301	7.66992	5.89063	3.35156	0		520	10.9531	10.3556	8.90503	7.54195	6.22986	4.39993	2.39706
										23.84	37.3857	27.249	18.4814	11.8906	7.16797	4.57813	1.85156	0		521	18.1023	15.5673	13.1834	10.9607	8.34454	5.99097	3.56354	0				26.64	15.3203	13.6553	11.4883	9.85449	7.65527	5.87402	3.35547	0		521	10.9426	10.3455	8.89544	7.53581	6.22827	4.40048	2.39739
										23.94	37.4023	27.2695	18.5195	11.9268	7.17676	4.57031	1.86328	0		522	18.0781	15.5407	13.1566	10.9375	8.32807	5.9819	3.55866	0				26.74	15.3359	13.6729	11.4863	9.85254	7.66016	5.87988	3.36816	0		522	10.9321	10.3354	8.88589	7.52969	6.2267	4.40105	2.39771
										24.04	37.4268	27.2939	18.5469	11.9404	7.18359	4.58008	1.84668	0		523	18.054	15.5142	13.1299	10.9144	8.31166	5.97286	3.55379	0				26.84	15.3525	13.6875	11.4922	9.8584	7.6416	5.87695	3.3584	0		523	10.9217	10.3254	8.87637	7.52359	6.22515	4.40162	2.39805
										24.14	37.4434	27.3281	18.5635	11.9512	7.19141	4.59668	1.84961	0		524	18.0301	15.4879	13.1033	10.8913	8.29532	5.96387	3.54896	0				26.94	15.3633	13.7002	11.4971	9.86035	7.65625	5.8877	3.36426	0		524	10.9113	10.3154	8.86689	7.51753	6.22361	4.4022	2.39839
										24.24	37.4512	27.3672	18.5898	11.9795	7.20313	4.60938	1.86328	0		525	18.0063	15.4616	13.0768	10.8684	8.27905	5.95493	3.54414	0				27.04	15.3652	13.6973	11.5088	9.87793	7.66016	5.89551	3.3584	0		525	10.9009	10.3055	8.85743	7.51148	6.22208	4.40279	2.39873
										24.34	37.4814	27.4023	18.6318	11.9971	7.20801	4.61719	1.87793	0		526	17.9826	15.4355	13.0505	10.8456	8.26284	5.94602	3.53935	0				27.14	15.3877	13.7109	11.5137	9.87695	7.65039	5.88379	3.35938	0		526	10.8906	10.2956	8.848	7.50546	6.22058	4.40339	2.39908
										24.44	37.499	27.4219	18.6533	12.0186	7.22852	4.62109	1.89063	0		527	17.959	15.4094	13.0242	10.8229	8.24671	5.93716	3.53459	0				27.24	15.3994	13.7285	11.5127	9.88184	7.66797	5.90527	3.37109	0		527	10.8803	10.2857	8.83861	7.49946	6.21908	4.404	2.39943
										24.54	37.5146	27.46	18.6914	12.0313	7.25195	4.62109	1.9043	0		528	17.9356	15.3835	12.998	10.8002	8.23064	5.92834	3.52985	0				27.34	15.4033	13.7266	11.5254	9.89453	7.67188	5.89844	3.36816	0		528	10.8701	10.2759	8.82924	7.49349	6.21761	4.40462	2.39979
										24.64	37.54	27.502	18.7217	12.043	7.25195	4.63184	1.89258	0		529	17.9123	15.3577	12.972	10.7777	8.21463	5.91956	3.52513	0				27.44	15.4209	13.7529	11.5127	9.90332	7.67383	5.90332	3.38281	0		529	10.8599	10.2661	8.81991	7.48754	6.21615	4.40525	2.40015
										24.74	37.543	27.5459	18.7598	12.0703	7.2627	4.65039	1.89844	0		530	17.889	15.332	12.946	10.7552	8.1987	5.91083	3.52044	0				27.54	15.4307	13.7627	11.5273	9.91309	7.66992	5.9082	3.37402	0		530	10.8497	10.2563	8.81061	7.48161	6.2147	4.40589	2.40052
										24.84	37.5654	27.583	18.791	12.0938	7.29395	4.66211	1.91211	0		531	17.866	15.3065	12.9202	10.7329	8.18283	5.90213	3.51577	0				27.64	15.4326	13.7773	11.5352	9.91406	7.65137	5.89453	3.3877	0		531	10.8396	10.2466	8.80133	7.47571	6.21327	4.40653	2.4009
										24.94	37.584	27.5996	18.8135	12.1133	7.30762	4.67285	1.91602	0		532	17.843	15.281	12.8945	10.7106	8.16702	5.89348	3.51113	0				27.74	15.4375	13.7891	11.5332	9.91406	7.66016	5.90332	3.37793	0		532	10.8294	10.2368	8.79209	7.46983	6.21186	4.40719	2.40127
										25.04	37.6152	27.6426	18.835	12.1377	7.3252	4.66797	1.92676	0		533	17.8202	15.2557	12.8689	10.6884	8.15128	5.88487	3.50651	0				27.84	15.4453	13.7686	11.5518	9.92578	7.65527	5.90137	3.35938	0		533	10.8194	10.2272	8.78288	7.46398	6.21046	4.40785	2.40166
										25.14	37.6338	27.6748	18.8594	12.1621	7.33008	4.67969	1.91699	0		534	17.7974	15.2305	12.8433	10.6663	8.13561	5.87631	3.50191	0				27.94	15.4619	13.79	11.5449	9.92578	7.6582	5.91113	3.37598	0		534	10.8093	10.2175	8.7737	7.45815	6.20907	4.40853	2.40205
										25.24	37.6553	27.7109	18.8916	12.1934	7.3418	4.69531	1.92676	0		535	17.7748	15.2054	12.8179	10.6443	8.12	5.86778	3.49734	0				28.04	15.4717	13.7969	11.543	9.93066	7.66797	5.91797	3.36328	0		535	10.7993	10.2079	8.76455	7.45234	6.20771	4.40921	2.40244
										25.34	37.6738	27.7412	18.9297	12.2178	7.36621	4.71094	1.93652	0		536	17.7523	15.1804	12.7926	10.6224	8.10446	5.8593	3.49279	0				28.14	15.4775	13.8096	11.5645	9.94043	7.66602	5.92871	3.36621	0		536	10.7894	10.1984	8.75543	7.44656	6.20635	4.4099	2.40284
										25.44	37.6982	27.7793	18.9443	12.2422	7.37793	4.71094	1.95313	0		537	17.73	15.1555	12.7674	10.6005	8.08898	5.85085	3.48826	0				28.24	15.4961	13.8232	11.5742	9.93848	7.65918	5.91895	3.36426	0		537	10.7795	10.1888	8.74634	7.4408	6.20502	4.4106	2.40324
										25.54	37.7227	27.8037	18.9668	12.2539	7.38379	4.70703	1.94629	0		538	17.7077	15.1308	12.7423	10.5788	8.07357	5.84245	3.48376	0				28.34	15.5186	13.832	11.5674	9.95313	7.66797	5.92578	3.37402	0		538	10.7696	10.1793	8.73728	7.43506	6.2037	4.41131	2.40365
										25.64	37.7256	27.8232	18.9805	12.2695	7.39844	4.70703	1.94922	0		539	17.6856	15.1061	12.7173	10.5571	8.05823	5.83409	3.47928	0				28.44	15.5283	13.8359	11.5762	9.96973	7.67773	5.93457	3.36719	0		539	10.7597	10.1699	8.72825	7.42934	6.20239	4.41203	2.40406
										25.74	37.752	27.8408	19.0068	12.2939	7.40332	4.73047	1.9541	0		540	17.6636	15.0816	12.6924	10.5356	8.04294	5.82577	3.47482	0				28.54	15.5381	13.8438	11.5781	9.98828	7.6875	5.95215	3.37109	0		540	10.7499	10.1605	8.71925	7.42365	6.2011	4.41276	2.40448
										25.84	37.7646	27.8672	19.0156	12.3271	7.43359	4.72363	1.96289	0		541	17.6417	15.0571	12.6676	10.5141	8.02773	5.81749	3.47039	0				28.64	15.5518	13.8604	11.5723	9.99121	7.70801	5.95117	3.37598	0		541	10.7401	10.1511	8.71029	7.41799	6.19982	4.41349	2.4049
										25.94	37.7813	27.9102	19.0586	12.3516	7.43652	4.7334	1.96582	0		542	17.6199	15.0328	12.643	10.4927	8.01257	5.80925	3.46598	0				28.74	15.5625	13.8701	11.583	9.99805	7.7041	5.94727	3.39063	0		542	10.7304	10.1417	8.70135	7.41234	6.19856	4.41424	2.40533
										26.04	37.7979	27.9395	19.0928	12.3711	7.44922	4.75488	1.97559	0		543	17.5982	15.0086	12.6184	10.4714	7.99748	5.80105	3.46159	0				28.84	15.583	13.877	11.5908	9.99805	7.69434	5.9502	3.39453	0		543	10.7207	10.1324	8.69244	7.40672	6.19732	4.41499	2.40576
										26.14	37.8076	27.9512	19.1191	12.4023	7.46582	4.75488	1.98047	0		544	17.5767	14.9845	12.5939	10.4501	7.98245	5.79289	3.45723	0				28.94	15.5781	13.8789	11.584	9.98926	7.69922	5.96094	3.38281	0		544	10.711	10.1231	8.68356	7.40112	6.19609	4.41575	2.40619
										26.24	37.8369	27.9736	19.1436	12.4238	7.49219	4.74805	1.99023	0		545	17.5552	14.9605	12.5695	10.429	7.96749	5.78477	3.45289	0				29.04	15.5742	13.8701	11.5947	10.001	7.70898	5.95996	3.37109	0		545	10.7013	10.1138	8.67471	7.39555	6.19487	4.41652	2.40663
										26.34	37.8682	27.998	19.168	12.4238	7.49219	4.74316	1.99023	0		546	17.5339	14.9367	12.5452	10.408	7.95259	5.77669	3.44857	0				29.14	15.5938	13.8867	11.5938	10.0107	7.71582	5.9707	3.37402	0		546	10.6917	10.1046	8.66589	7.38999	6.19367	4.4173	2.40708
										26.44	37.8701	28.0322	19.1992	12.4463	7.49512	4.75977	1.98535	0		547	17.5127	14.9129	12.521	10.387	7.93775	5.76865	3.44427	0				29.24	15.6104	13.8945	11.6045	10.0176	7.7168	5.98047	3.37891	0		547	10.6822	10.0954	8.6571	7.38446	6.19249	4.41809	2.40753
										26.54	37.874	28.0518	19.2188	12.4678	7.51172	4.74805	1.99219	0		548	17.4916	14.8892	12.497	10.3661	7.92298	5.76066	3.44	0				29.34	15.6172	13.9111	11.6055	10.0225	7.73047	5.9834	3.38086	0		548	10.6726	10.0862	8.64834	7.37896	6.19132	4.41889	2.40799
										26.64	37.8955	28.085	19.2432	12.4805	7.52734	4.75488	1.99707	0		549	17.4706	14.8657	12.473	10.3453	7.90827	5.7527	3.43575	0				29.44	15.6221	13.9229	11.6025	10.0322	7.71777	5.98145	3.3877	0		549	10.6631	10.0771	8.63961	7.37347	6.19016	4.4197	2.40845
										26.74	37.9219	28.0918	19.2764	12.4971	7.54395	4.77148	1.9873	0		550	17.4498	14.8423	12.4491	10.3246	7.89362	5.74478	3.43152	0				29.54	15.6367	13.9326	11.6074	10.042	7.73438	6	3.38672	0		550	10.6537	10.068	8.6309	7.36801	6.18902	4.42051	2.40891
										26.84	37.9268	28.124	19.2939	12.5186	7.5625	4.77148	1.99219	0		551	17.429	14.8189	12.4253	10.304	7.87903	5.7369	3.42732	0				29.64	15.6514	13.9229	11.6172	10.0439	7.73535	6.01465	3.37793	0		551	10.6442	10.0589	8.62223	7.36257	6.1879	4.42134	2.40938
										26.94	37.9551	28.1396	19.3203	12.5313	7.5625	4.77246	1.98926	0		552	17.4084	14.7957	12.4017	10.2835	7.8645	5.72905	3.42313	0				29.74	15.6533	13.9346	11.6172	10.0488	7.71875	6.00098	3.3877	0		552	10.6348	10.0499	8.61359	7.35716	6.18679	4.42217	2.40986
										27.04	37.9551	28.1699	19.3262	12.5557	7.58691	4.77734	1.99512	0		553	17.3878	14.7726	12.3781	10.263	7.85004	5.72125	3.41897	0				29.84	15.6709	13.9395	11.6035	10.04	7.74316	6.01465	3.38965	0		553	10.6255	10.0409	8.60497	7.35177	6.18569	4.42301	2.41033
										27.14	37.9678	28.1865	19.3496	12.5625	7.5918	4.77832	2	0		554	17.3674	14.7496	12.3546	10.2426	7.83564	5.71349	3.41484	0				29.94	15.6611	13.9424	11.6133	10.0498	7.75781	6.01563	3.38574	0		554	10.6161	10.0319	8.59639	7.3464	6.18461	4.42386	2.41082
										27.24	37.9756	28.21	19.3711	12.582	7.60645	4.77637	2.00879	0		555	17.3471	14.7267	12.3312	10.2224	7.8213	5.70576	3.41072	0				30.04	15.6855	13.96	11.6221	10.0596	7.75684	6.01953	3.38574	0		555	10.6069	10.023	8.58783	7.34105	6.18355	4.42472	2.41131
										27.34	38.002	28.2402	19.4014	12.582	7.59668	4.79199	2.00391	0		556	17.3269	14.7039	12.3079	10.2021	7.80702	5.69808	3.40663	0				30.14	15.6807	13.9717	11.6182	10.0615	7.76465	6.02441	3.39551	0		556	10.5976	10.0141	8.57931	7.33572	6.1825	4.42559	2.4118
										27.44	38.0068	28.2578	19.4346	12.6094	7.60254	4.81055	2.01465	0		557	17.3068	14.6812	12.2847	10.182	7.7928	5.69043	3.40255	0				30.24	15.6787	13.9697	11.6514	10.0762	7.75586	6.01367	3.39063	0		557	10.5884	10.0052	8.57081	7.33042	6.18146	4.42646	2.4123
										27.54	38.0313	28.2881	19.4541	12.6416	7.6377	4.80566	2.0166	0		558	17.2868	14.6586	12.2617	10.162	7.77864	5.68282	3.3985	0				30.34	15.7002	13.9902	11.6475	10.0732	7.75781	6.02051	3.40234	0		558	10.5792	9.9964	8.56234	7.32514	6.18044	4.42734	2.4128
										27.64	38.0449	28.3008	19.4707	12.6523	7.64453	4.81055	2.0166	0		559	17.267	14.6361	12.2387	10.142	7.76454	5.67525	3.39447	0				30.44	15.7148	13.9863	11.6543	10.0693	7.75586	6.01563	3.39355	0		559	10.57	9.98759	8.5539	7.31988	6.17943	4.42824	2.41331
										27.74	38.0576	28.3203	19.5	12.6709	7.65039	4.82031	2.01367	0		560	17.2472	14.6138	12.2158	10.1222	7.75051	5.66772	3.39047	0				30.54	15.7178	14.0039	11.6572	10.0713	7.78223	6.0293	3.39551	0		560	10.5609	9.97882	8.54549	7.31464	6.17844	4.42914	2.41382
										27.84	38.0625	28.3398	19.5244	12.6865	7.66016	4.83301	2.02344	0		561	17.2276	14.5915	12.193	10.1024	7.73653	5.66023	3.38648	0				30.64	15.7246	13.9961	11.6826	10.0908	7.78809	6.03418	3.40234	0		561	10.5518	9.97009	8.53711	7.30943	6.17746	4.43005	2.41433
										27.94	38.0723	28.3594	19.5488	12.7129	7.66504	4.84961	2.01953	0		562	17.208	14.5693	12.1703	10.0827	7.72261	5.65277	3.38252	0				30.74	15.7461	14.0059	11.6875	10.1025	7.78418	6.04688	3.39844	0		562	10.5428	9.96138	8.52875	7.30424	6.1765	4.43097	2.41486
										28.04	38.0801	28.3789	19.5684	12.7373	7.67871	4.85742	2.03125	0		563	17.1886	14.5473	12.1477	10.063	7.70875	5.64535	3.37858	0				30.84	15.7627	14.0195	11.6807	10.1074	7.7959	6.04199	3.39063	0		563	10.5337	9.95271	8.52043	7.29907	6.17555	4.43189	2.41538
										28.14	38.0918	28.3906	19.5996	12.7471	7.69238	4.86621	2.03613	0		564	17.1693	14.5253	12.1251	10.0435	7.69496	5.63797	3.37466	0				30.94	15.7725	14.0254	11.6953	10.1104	7.78711	6.04688	3.39063	0		564	10.5247	9.94407	8.51213	7.29392	6.17462	4.43283	2.41591
										28.24	38.0996	28.418	19.6074	12.7686	7.70605	4.87305	2.0332	0		565	17.15	14.5034	12.1027	10.024	7.68122	5.63063	3.37076	0				31.04	15.7803	14.0322	11.7051	10.1055	7.79395	6.04395	3.39063	0		565	10.5158	9.93546	8.50386	7.28879	6.1737	4.43377	2.41645
										28.34	38.1133	28.4316	19.6289	12.7813	7.70117	4.86914	2.0332	0		566	17.1309	14.4817	12.0804	10.0046	7.66754	5.62332	3.36688	0				31.14	15.7979	14.043	11.7168	10.1094	7.81055	6.05176	3.40332	0		566	10.5069	9.92688	8.49563	7.28369	6.17279	4.43472	2.41698
										28.44	38.1133	28.4629	19.6484	12.8008	7.70898	4.86914	2.03418	0		567	17.1119	14.46	12.0582	9.98532	7.65392	5.61606	3.36302	0				31.24	15.8213	14.0439	11.7266	10.1104	7.80371	6.0459	3.41406	0		567	10.498	9.91833	8.48741	7.27861	6.1719	4.43568	2.41753
										28.54	38.1328	28.4795	19.6719	12.7979	7.70898	4.86621	2.03613	0		568	17.093	14.4385	12.036	9.96609	7.64036	5.60882	3.35919	0				31.34	15.8359	14.0547	11.7197	10.1074	7.82617	6.06152	3.42188	0		568	10.4891	9.90982	8.47923	7.27355	6.17102	4.43665	2.41808
										28.64	38.1328	28.5049	19.6826	12.8242	7.7207	4.86523	2.04297	0		569	17.0743	14.4171	12.014	9.94694	7.62685	5.60163	3.35537	0				31.44	15.8311	14.0586	11.7393	10.1182	7.82813	6.06641	3.40234	0		569	10.4803	9.90134	8.47108	7.26851	6.17016	4.43763	2.41863
										28.74	38.1475	28.5244	19.7041	12.8418	7.73828	4.86914	2.04102	0		570	17.0556	14.3957	11.9921	9.92787	7.61341	5.59447	3.35158	0				31.54	15.8486	14.0693	11.7441	10.1221	7.8418	6.06641	3.41016	0		570	10.4715	9.89289	8.46295	7.26349	6.16931	4.43862	2.41919
										28.84	38.1602	28.5488	19.7451	12.8564	7.75195	4.88574	2.04785	0		571	17.037	14.3745	11.9702	9.90889	7.60002	5.58735	3.34781	0				31.64	15.8477	14.0713	11.7412	10.127	7.83105	6.05469	3.40527	0		571	10.4628	9.88447	8.45485	7.2585	6.16848	4.43961	2.41975
										28.94	38.1738	28.5684	19.7578	12.8877	7.76855	4.90283	2.04785	0		572	17.0185	14.3533	11.9484	9.88998	7.58669	5.58027	3.34406	0				31.74	15.8506	14.0762	11.7402	10.1182	7.83398	6.05469	3.41016	0		572	10.4541	9.87608	8.44678	7.25353	6.16766	4.44061	2.42031
										29.04	38.1904	28.5801	19.7676	12.9092	7.78125	4.89844	2.06055	0		573	17.0001	14.3323	11.9268	9.87115	7.57342	5.57322	3.34033	0				31.84	15.8633	14.0791	11.7422	10.1201	7.85254	6.05859	3.41016	0		573	10.4454	9.86772	8.43874	7.24857	6.16686	4.44162	2.42088
										29.14	38.2061	28.5918	19.8027	12.9102	7.78125	4.91309	2.06055	0		574	16.9819	14.3113	11.9052	9.85239	7.56021	5.56621	3.33662	0				31.94	15.8633	14.082	11.7607	10.127	7.84668	6.04688	3.40137	0		574	10.4367	9.8594	8.43072	7.24364	6.16607	4.44264	2.42146
										29.24	38.2129	28.6094	19.8105	12.9336	7.78809	4.91504	2.06152	0		575	16.9637	14.2905	11.8837	9.83372	7.54705	5.55924	3.33293	0				32.04	15.877	14.0908	11.7461	10.1094	7.85449	6.05176	3.41211	0		575	10.4281	9.8511	8.42274	7.23874	6.16529	4.44367	2.42204
										29.34	38.2324	28.6094	19.8379	12.9385	7.7832	4.91016	2.04297	0		576	16.9457	14.2698	11.8623	9.81512	7.53395	5.5523	3.32926	0				32.14	15.8818	14.0859	11.7754	10.1123	7.87109	6.07813	3.40234	0		576	10.4195	9.84284	8.41478	7.23385	6.16453	4.4447	2.42262
										29.44	38.2275	28.6309	19.8525	12.9609	7.79102	4.91309	2.05078	0		577	16.9277	14.2491	11.841	9.7966	7.52091	5.5454	3.32561	0				32.24	15.8994	14.1104	11.7949	10.1299	7.86914	6.06348	3.40723	0		577	10.4109	9.83461	8.40685	7.22898	6.16378	4.44574	2.42321
										29.54	38.25	28.6494	19.8887	12.9688	7.80176	4.92969	2.04395	0		578	16.9099	14.2286	11.8198	9.77816	7.50792	5.53853	3.32199	0				32.34	15.9209	14.1396	11.7969	10.1318	7.89355	6.09277	3.43359	0		578	10.4024	9.82641	8.39894	7.22414	6.16304	4.4468	2.42381
										29.64	38.2578	28.665	19.8994	13.002	7.81543	4.92871	2.06055	0		579	16.8921	14.2081	11.7987	9.7598	7.495	5.5317	3.31838	0				32.44	15.9189	14.1416	11.8145	10.1494	7.88672	6.09082	3.4248	0		579	10.3939	9.81824	8.39107	7.21932	6.16232	4.44786	2.4244
										29.74	38.2813	28.6865	19.9424	13.0127	7.83105	4.94727	2.05859	0		580	16.8745	14.1878	11.7777	9.74151	7.48212	5.52491	3.3148	0				32.54	15.9404	14.1611	11.8213	10.1533	7.89746	6.10156	3.44141	0		580	10.3855	9.8101	8.38322	7.21452	6.16162	4.44892	2.425
										29.84	38.3037	28.6963	19.9678	13.0361	7.84961	4.95313	2.07227	0		581	16.8569	14.1675	11.7567	9.7233	7.46931	5.51815	3.31123	0				32.64	15.9502	14.1514	11.833	10.1602	7.90332	6.10742	3.43457	0		581	10.377	9.802	8.3754	7.20974	6.16092	4.45	2.42561
										29.94	38.3223	28.709	19.9736	13.0664	7.8584	4.95313	2.06934	0		582	16.8395	14.1474	11.7359	9.70516	7.45655	5.51143	3.30768	0				32.74	15.9648	14.168	11.8438	10.166	7.89844	6.08594	3.45605	0		582	10.3687	9.79392	8.36761	7.20498	6.16025	4.45108	2.42622
										30.04	38.334	28.7236	20	13.0742	7.85352	4.96094	2.05469	0		583	16.8221	14.1273	11.7151	9.68711	7.44384	5.50474	3.30416	0				32.84	15.9766	14.1875	11.8457	10.1611	7.90234	6.07617	3.46777	0		583	10.3603	9.78587	8.35984	7.20024	6.15958	4.45218	2.42684
										30.14	38.334	28.7441	20.0107	13.0938	7.86133	4.95215	2.05078	0		584	16.8049	14.1074	11.6945	9.66912	7.4312	5.49809	3.30065	0				32.94	15.9717	14.1758	11.833	10.1729	7.90137	6.07813	3.4541	0		584	10.352	9.77786	8.3521	7.19552	6.15893	4.45328	2.42746
										30.24	38.3389	28.7598	20.0488	13.1045	7.87598	4.9707	2.0459	0		585	16.7878	14.0875	11.6739	9.65122	7.4186	5.49147	3.29717	0				33.04	15.9668	14.168	11.8291	10.1787	7.92383	6.08789	3.4502	0		585	10.3437	9.76988	8.34439	7.19083	6.15829	4.45438	2.42808
										30.34	38.3398	28.7598	20.0684	13.126	7.89453	4.97852	2.05273	0		586	16.7707	14.0677	11.6534	9.63338	7.40607	5.48489	3.2937	0				33.14	15.9678	14.1689	11.8477	10.1943	7.93652	6.10254	3.44434	0		586	10.3354	9.76192	8.3367	7.18615	6.15767	4.4555	2.42871
										30.44	38.3604	28.7764	20.083	13.1523	7.90234	4.97852	2.0625	0		587	16.7538	14.0481	11.633	9.61563	7.39358	5.47834	3.29026	0				33.24	15.9883	14.1826	11.8652	10.2002	7.92969	6.09473	3.45313	0		587	10.3272	9.754	8.32905	7.1815	6.15706	4.45663	2.42934
										30.54	38.3662	28.8008	20.1191	13.1523	7.89941	5	2.05957	0		588	16.737	14.0285	11.6127	9.59794	7.38116	5.47183	3.28683	0				33.34	16.0156	14.2041	11.8691	10.2012	7.93652	6.09766	3.47559	0		588	10.319	9.74611	8.32142	7.17687	6.15647	4.45776	2.42998
										30.64	38.373	28.8232	20.1582	13.1689	7.91406	5.01465	2.05762	0		589	16.7202	14.009	11.5925	9.58034	7.36878	5.46535	3.28342	0				33.44	16.0176	14.1992	11.8604	10.2021	7.93652	6.09961	3.4707	0		589	10.3108	9.73824	8.31381	7.17226	6.15588	4.4589	2.43062
										30.74	38.3896	28.8359	20.1797	13.1865	7.93652	5.01953	2.07031	0		590	16.7036	13.9896	11.5723	9.5628	7.35647	5.45891	3.28004	0				33.54	16.0225	14.2119	11.8672	10.2021	7.93555	6.09863	3.47266	0		590	10.3027	9.73041	8.30624	7.16767	6.15532	4.46005	2.43126
										30.84	38.4023	28.8477	20.1953	13.2109	7.93945	5.02734	2.07227	0		591	16.687	13.9703	11.5523	9.54534	7.3442	5.4525	3.27667	0				33.64	16.0273	14.2139	11.8682	10.2002	7.94434	6.09766	3.47266	0		591	10.2946	9.72261	8.29869	7.16309	6.15476	4.4612	2.43191
										30.94	38.4121	28.873	20.2188	13.2305	7.94727	5.03418	2.06348	0		592	16.6706	13.9511	11.5323	9.52796	7.33199	5.44612	3.27333	0				33.74	16.0303	14.2295	11.8799	10.21	7.96094	6.10254	3.47559	0		592	10.2865	9.71484	8.29117	7.15855	6.15422	4.46237	2.43257
										31.04	38.4199	28.8857	20.25	13.2451	7.96094	5.04102	2.0625	0		593	16.6543	13.932	11.5124	9.51065	7.31984	5.43978	3.27	0				33.84	16.0518	14.251	11.8916	10.2236	7.97559	6.12402	3.48535	0		593	10.2785	9.70709	8.28367	7.15402	6.15369	4.46354	2.43323
										31.14	38.4365	28.9102	20.2744	13.2754	7.97266	5.05371	2.07129	0		594	16.638	13.913	11.4926	9.49341	7.30774	5.43348	3.26669	0				33.94	16.0615	14.2529	11.9111	10.2529	7.97852	6.11719	3.49902	0		594	10.2704	9.69938	8.2762	7.14951	6.15318	4.46472	2.43389
										31.24	38.4551	28.9297	20.3008	13.3008	7.98535	5.0752	2.07715	0		595	16.6219	13.8941	11.4729	9.47624	7.29569	5.4272	3.2634	0				34.04	16.083	14.2822	11.9189	10.2588	7.97363	6.11914	3.51172	0		595	10.2625	9.6917	8.26876	7.14502	6.15268	4.46591	2.43456
										31.34	38.4678	28.9414	20.3281	13.3408	8.00391	5.08789	2.08691	0		596	16.6058	13.8753	11.4533	9.45915	7.2837	5.42097	3.26013	0				34.14	16.0889	14.2822	11.916	10.2656	7.9707	6.12402	3.5127	0		596	10.2545	9.68405	8.26134	7.14055	6.15219	4.4671	2.43523
										31.44	38.4775	28.957	20.3398	13.3535	8.02148	5.08691	2.09668	0		597	16.5898	13.8566	11.4338	9.44213	7.27176	5.41476	3.25688	0				34.24	16.084	14.2773	11.916	10.2627	7.96387	6.10938	3.5166	0		597	10.2466	9.67643	8.25395	7.13611	6.15172	4.46831	2.4359
										31.54	38.4902	28.9766	20.3672	13.373	8.0332	5.08691	2.10156	0		598	16.574	13.8379	11.4143	9.42518	7.25987	5.40859	3.25365	0				34.34	16.0977	14.2744	11.9131	10.2695	7.96387	6.10938	3.51855	0		598	10.2387	9.66883	8.24659	7.13168	6.15126	4.46952	2.43658
										31.64	38.502	29	20.3867	13.3779	8.03809	5.08496	2.10645	0		599	16.5582	13.8194	11.395	9.40831	7.24803	5.40245	3.25044	0				34.44	16.0928	14.2598	11.9043	10.2607	7.96387	6.09277	3.50684	0		599	10.2309	9.66127	8.23926	7.12728	6.15081	4.47074	2.43727
										31.74	38.5117	29.0049	20.4131	13.4053	8.05078	5.10645	2.11328	0		600	16.5426	13.8009	11.3757	9.39151	7.23625	5.39635	3.24725	0				34.54	16.0938	14.251	11.9092	10.2578	7.95605	6.07813	3.50488	0		600	10.2231	9.65374	8.23195	7.12289	6.15038	4.47197	2.43796
										31.84	38.5264	29.0264	20.4277	13.4268	8.06738	5.11328	2.11621	0		601	16.527	13.7826	11.3565	9.37477	7.22452	5.39028	3.24407	0				34.64	16.1172	14.2607	11.9014	10.2461	7.96387	6.09082	3.50684	0		601	10.2153	9.64623	8.22466	7.11853	6.14996	4.4732	2.43865
										31.94	38.5361	29.0361	20.4521	13.4307	8.07422	5.12109	2.12305	0		602	16.5115	13.7643	11.3374	9.35811	7.21285	5.38424	3.24092	0				34.74	16.1055	14.2676	11.916	10.2705	7.97266	6.11426	3.48047	0		602	10.2075	9.63876	8.21741	7.11418	6.14956	4.47444	2.43935
										32.04	38.543	29.0488	20.4883	13.4414	8.09277	5.13574	2.13086	0		603	16.4961	13.7461	11.3184	9.34153	7.20122	5.37824	3.23778	0				34.84	16.1221	14.2725	11.918	10.2813	7.97559	6.12109	3.50488	0		603	10.1998	9.63132	8.21017	7.10986	6.14916	4.47569	2.44005
										32.14	38.5508	29.0605	20.4912	13.4678	8.10938	5.12402	2.13281	0		604	16.4808	13.728	11.2994	9.32501	7.18965	5.37227	3.23467	0				34.94	16.1367	14.2861	11.9355	10.2852	7.97754	6.11914	3.50391	0		604	10.1921	9.6239	8.20297	7.10556	6.14878	4.47695	2.44075
										32.24	38.5654	29.085	20.5293	13.4756	8.1123	5.14258	2.13281	0		605	16.4656	13.71	11.2806	9.30856	7.17813	5.36633	3.23157	0				35.04	16.1494	14.2803	11.9326	10.3066	7.97168	6.12207	3.50488	0		605	10.1844	9.61651	8.19579	7.10127	6.14842	4.47822	2.44146
										32.34	38.5703	29.1006	20.5371	13.502	8.14258	5.13574	2.13281	0		606	16.4505	13.6921	11.2618	9.29218	7.16666	5.36042	3.22849	0				35.14	16.1582	14.2803	11.9316	10.3096	7.95703	6.13184	3.51367	0		606	10.1768	9.60916	8.18864	7.09701	6.14806	4.47949	2.44217
										32.44	38.5742	29.1191	20.5518	13.5186	8.15039	5.14355	2.14063	0		607	16.4355	13.6743	11.2431	9.27588	7.15525	5.35455	3.22543	0				35.24	16.1689	14.29	11.9424	10.3213	7.96387	6.14648	3.51953	0		607	10.1692	9.60183	8.18151	7.09276	6.14773	4.48077	2.44289
										32.54	38.582	29.1406	20.5898	13.5195	8.1582	5.15039	2.13184	0		608	16.4206	13.6566	11.2245	9.25964	7.14388	5.34871	3.22238	0				35.34	16.1758	14.2891	11.9385	10.3281	7.96875	6.14063	3.51953	0		608	10.1616	9.59453	8.17441	7.08854	6.1474	4.48206	2.44361
										32.64	38.5898	29.1553	20.5977	13.543	8.18359	5.15527	2.14258	0		609	16.4058	13.6389	11.206	9.24347	7.13257	5.3429	3.21936	0				35.44	16.1885	14.29	11.9473	10.333	7.9873	6.14844	3.52148	0		609	10.1541	9.58726	8.16733	7.08434	6.14708	4.48336	2.44434
										32.74	38.6152	29.1699	20.6221	13.5625	8.19434	5.16309	2.15234	0		610	16.3911	13.6214	11.1875	9.22738	7.1213	5.33713	3.21635	0				35.54	16.1924	14.2891	11.9619	10.3506	7.99023	6.14844	3.52344	0		610	10.1465	9.58002	8.16028	7.08015	6.14678	4.48466	2.44507
										32.84	38.623	29.1699	20.6406	13.5869	8.21582	5.16992	2.15527	0		611	16.3764	13.6039	11.1692	9.21135	7.11009	5.33138	3.21337	0				35.64	16.2139	14.3047	11.959	10.3525	7.98828	6.14844	3.5459	0		611	10.1391	9.57281	8.15326	7.07599	6.1465	4.48597	2.4458
										32.94	38.6377	29.1924	20.6523	13.5938	8.22266	5.16699	2.14941	0		612	16.3619	13.5866	11.1509	9.19539	7.09893	5.32567	3.2104	0				35.74	16.2119	14.3135	11.957	10.3477	8.00195	6.16309	3.54785	0		612	10.1316	9.56563	8.14626	7.07185	6.14622	4.48729	2.44654
										33.04	38.6494	29.209	20.668	13.5938	8.22559	5.16113	2.14453	0		613	16.3475	13.5693	11.1327	9.1795	7.08782	5.31999	3.20745	0				35.84	16.2148	14.3037	11.9736	10.3428	8.00293	6.16797	3.54297	0		613	10.1242	9.55847	8.13929	7.06772	6.14596	4.48862	2.44728
										33.14	38.6426	29.2119	20.6943	13.6162	8.24316	5.17773	2.15527	0		614	16.3331	13.5521	11.1145	9.16368	7.07676	5.31435	3.20452	0				35.94	16.2285	14.3086	11.9727	10.3604	8	6.16504	3.54102	0		614	10.1168	9.55135	8.13234	7.06362	6.14571	4.48996	2.44803
										33.24	38.6533	29.2461	20.707	13.6406	8.26172	5.17773	2.16016	0		615	16.3188	13.535	11.0965	9.14792	7.06575	5.30873	3.2016	0				36.04	16.2305	14.3115	11.9863	10.374	8.00293	6.1709	3.53906	0		615	10.1094	9.54425	8.12542	7.05953	6.14548	4.4913	2.44878
										33.34	38.667	29.2578	20.7432	13.6406	8.26172	5.19434	2.14941	0		616	16.3046	13.5179	11.0785	9.13224	7.05479	5.30315	3.19871	0				36.14	16.2441	14.3096	11.9971	10.3799	8.00977	6.17285	3.54395	0		616	10.1021	9.53718	8.11853	7.05547	6.14525	4.49265	2.44954
										33.44	38.665	29.2744	20.7451	13.6768	8.28613	5.19434	2.15527	0		617	16.2906	13.501	11.0607	9.11662	7.04388	5.2976	3.19583	0				36.24	16.2607	14.3193	12.0127	10.4014	8.0127	6.1875	3.55078	0		617	10.0948	9.53014	8.11166	7.05142	6.14505	4.49401	2.4503
										33.54	38.6914	29.2891	20.7656	13.6816	8.29102	5.2041	2.16016	0		618	16.2766	13.4841	11.0429	9.10107	7.03302	5.29208	3.19297	0				36.34	16.2705	14.3213	12.0137	10.3965	8.00684	6.19238	3.55566	0		618	10.0875	9.52313	8.10481	7.0474	6.14485	4.49537	2.45106
										33.64	38.6943	29.3008	20.7988	13.6963	8.30566	5.20703	2.16895	0		619	16.2627	13.4674	11.0251	9.08559	7.02221	5.28659	3.19013	0				36.44	16.2705	14.3262	12.0176	10.4014	8.01465	6.19922	3.54785	0		619	10.0803	9.51615	8.09799	7.04339	6.14466	4.49674	2.45183
										33.74	38.7109	29.3232	20.8184	13.7158	8.32031	5.20703	2.17188	0		620	16.2488	13.4507	11.0075	9.07018	7.01145	5.28113	3.1873	0				36.54	16.2803	14.335	12.0352	10.4229	8.01465	6.20215	3.55762	0		620	10.0731	9.50919	8.0912	7.0394	6.14449	4.49812	2.4526
										33.84	38.7158	29.3379	20.833	13.7178	8.32031	5.21875	2.17188	0		621	16.2351	13.4341	10.9899	9.05483	7.00073	5.2757	3.18449	0				36.64	16.3018	14.3525	12.0322	10.416	8.0293	6.21875	3.57422	0		621	10.0659	9.50227	8.08443	7.03544	6.14434	4.49951	2.45337
										33.94	38.7031	29.374	20.8594	13.7305	8.33691	5.21875	2.18652	0		622	16.2215	13.4176	10.9725	9.03955	6.99007	5.27031	3.18171	0				36.74	16.2998	14.3496	12.043	10.4307	8.03906	6.22656	3.5625	0		622	10.0587	9.49537	8.07768	7.03149	6.14419	4.5009	2.45415
										34.04	38.7178	29.3789	20.8789	13.7598	8.35156	5.23828	2.18945	0		623	16.2079	13.4012	10.9551	9.02433	6.97946	5.26494	3.17893	0				36.84	16.3213	14.3633	12.0566	10.4424	8.03711	6.22656	3.5625	0		623	10.0516	9.4885	8.07096	7.02756	6.14406	4.50231	2.45493
										34.14	38.7354	29.3867	20.8906	13.7832	8.36328	5.22754	2.19336	0		624	16.1945	13.3848	10.9377	9.00919	6.96889	5.25961	3.17618	0				36.94	16.3359	14.375	12.0625	10.4521	8.04785	6.23145	3.5625	0		624	10.0445	9.48166	8.06427	7.02365	6.14394	4.50372	2.45572
										34.24	38.7539	29.3984	20.9063	13.7832	8.36328	5.23047	2.19336	0		625	16.1811	13.3686	10.9205	8.99411	6.95837	5.25431	3.17344	0				37.04	16.3389	14.3848	12.0732	10.459	8.05566	6.25	3.57324	0		625	10.0375	9.47485	8.0576	7.01976	6.14383	4.50513	2.45651
										34.34	38.7588	29.4131	20.918	13.793	8.37109	5.22852	2.18945	0		626	16.1678	13.3524	10.9033	8.97909	6.94791	5.24903	3.17073	0				37.14	16.3574	14.3984	12.0811	10.4785	8.05859	6.25293	3.56738	0		626	10.0304	9.46806	8.05096	7.01589	6.14373	4.50656	2.45731
										34.44	38.7617	29.4346	20.9326	13.8027	8.38086	5.23145	2.19922	0		627	16.1546	13.3363	10.8862	8.96414	6.93749	5.24379	3.16802	0				37.24	16.3623	14.418	12.0879	10.4736	8.06836	6.2627	3.57422	0		627	10.0234	9.4613	8.04434	7.01204	6.14365	4.50799	2.45811
										34.54	38.7715	29.4619	20.9541	13.8135	8.38379	5.25	2.19629	0		628	16.1415	13.3203	10.8692	8.94926	6.92712	5.23858	3.16534	0				37.34	16.3721	14.4131	12.0957	10.4961	8.07031	6.27246	3.57422	0		628	10.0164	9.45457	8.03774	7.00821	6.14358	4.50943	2.45891
										34.64	38.7773	29.4668	20.9736	13.8291	8.40234	5.2627	2.20313	0		629	16.1285	13.3044	10.8523	8.93444	6.91679	5.2334	3.16267	0				37.44	16.3818	14.4229	12.0977	10.5078	8.07324	6.27734	3.55371	0		629	10.0095	9.44787	8.03117	7.00439	6.14353	4.51087	2.45972
										34.74	38.8027	29.4785	20.9902	13.8516	8.41504	5.26758	2.21582	0		630	16.1155	13.2886	10.8354	8.91968	6.90652	5.22825	3.16002	0				37.54	16.3945	14.4326	12.0986	10.5059	8.08008	6.28223	3.5752	0		630	10.0026	9.4412	8.02463	7.0006	6.14348	4.51233	2.46053
										34.84	38.8203	29.4951	21.002	13.8584	8.42969	5.2793	2.20117	0		631	16.1027	13.2728	10.8186	8.905	6.89629	5.22313	3.15739	0				37.64	16.3945	14.4258	12.1055	10.5088	8.07813	6.27734	3.57715	0		631	9.99569	9.43455	8.01811	6.99682	6.14345	4.51379	2.46134
										34.94	38.835	29.4961	21.0176	13.875	8.43359	5.28418	2.21289	0		632	16.0899	13.2572	10.8019	8.89037	6.88611	5.21804	3.15478	0				37.74	16.4014	14.4287	12.1064	10.501	8.07324	6.27734	3.57324	0		632	9.98883	9.42793	8.01161	6.99307	6.14343	4.51526	2.46216
										35.04	38.8486	29.5166	21.0322	13.8828	8.44141	5.27441	2.20898	0		633	16.0772	13.2416	10.7853	8.87581	6.87597	5.21298	3.15218	0				37.84	16.4023	14.4307	12.1084	10.5078	8.07031	6.28223	3.57031	0		633	9.982	9.42134	8.00514	6.98933	6.14342	4.51673	2.46298
										35.14	38.8467	29.5117	21.0537	13.8984	8.44434	5.28809	2.21191	0		634	16.0646	13.2261	10.7687	8.86132	6.86589	5.20795	3.1496	0				37.94	16.4043	14.4385	12.127	10.5078	8.07129	6.28711	3.56055	0		634	9.9752	9.41477	7.99869	6.98561	6.14343	4.51821	2.46381
										35.24	38.8564	29.5195	21.0605	13.9141	8.45801	5.27441	2.21777	0		635	16.0521	13.2107	10.7522	8.84688	6.85585	5.20295	3.14704	0				38.04	16.4033	14.4619	12.125	10.5039	8.0752	6.28223	3.5625	0		635	9.96843	9.40824	7.99227	6.98191	6.14345	4.5197	2.46464
										35.34	38.8584	29.5459	21.0703	13.9043	8.45313	5.28906	2.21289	0		636	16.0397	13.1953	10.7358	8.83252	6.84585	5.19798	3.14449	0				38.14	16.4092	14.4746	12.1299	10.5127	8.07227	6.27441	3.57031	0		636	9.96169	9.40173	7.98587	6.97823	6.14348	4.5212	2.46548
										35.44	38.8535	29.5586	21.0928	13.9121	8.46094	5.30371	2.22559	0		637	16.0274	13.18	10.7195	8.81821	6.83591	5.19304	3.14196	0				38.24	16.4258	14.4619	12.127	10.5225	8.07813	6.28418	3.57031	0		637	9.95497	9.39525	7.9795	6.97457	6.14352	4.52271	2.46631
										35.54	38.8633	29.5586	21.1094	13.9385	8.47559	5.29688	2.23535	0		638	16.0151	13.1649	10.7032	8.80397	6.82601	5.18813	3.13945	0				38.34	16.4258	14.4736	12.1367	10.5254	8.08984	6.28906	3.57422	0		638	9.94829	9.38879	7.97315	6.97093	6.14358	4.52422	2.46716
										35.64	38.8779	29.5781	21.1172	13.9434	8.48828	5.28906	2.22949	0		639	16.003	13.1498	10.687	8.78979	6.81616	5.18324	3.13695	0				38.44	16.4502	14.4834	12.1582	10.5342	8.08789	6.29004	3.56738	0		639	9.94163	9.38237	7.96682	6.96731	6.14364	4.52574	2.468
										35.74	38.8711	29.5908	21.1367	13.9434	8.47754	5.29688	2.22266	0		640	15.9909	13.1348	10.6709	8.77568	6.80635	5.17839	3.13447	0				38.54	16.4688	14.4932	12.1689	10.5322	8.09668	6.30371	3.57422	0		640	9.935	9.37596	7.96052	6.9637	6.14372	4.52726	2.46885
										35.84	38.876	29.6094	21.1455	13.9512	8.48047	5.29883	2.21875	0		641	15.9789	13.1198	10.6549	8.76163	6.79659	5.17357	3.13201	0				38.64	16.4814	14.499	12.1797	10.5488	8.10742	6.31152	3.56543	0		641	9.9284	9.36959	7.95424	6.96011	6.14381	4.52879	2.46971
										35.94	38.8809	29.6182	21.1582	13.959	8.48047	5.30371	2.22363	0		642	15.967	13.105	10.6389	8.74764	6.78688	5.16877	3.12956	0				38.74	16.4785	14.5078	12.1768	10.5518	8.12891	6.31348	3.57715	0		642	9.92183	9.36325	7.94799	6.95654	6.14392	4.53033	2.47057
										36.04	38.8809	29.623	21.1699	13.9707	8.5	5.30078	2.23438	0		643	15.9551	13.0902	10.623	8.73371	6.77721	5.16401	3.12713	0				38.84	16.4893	14.5205	12.1973	10.5664	8.12695	6.31641	3.57031	0		643	9.91528	9.35693	7.94176	6.953	6.14403	4.53188	2.47143
										36.14	38.8857	29.6338	21.1914	13.9707	8.5	5.3125	2.22266	0		644	15.9434	13.0755	10.6072	8.71985	6.76758	5.15927	3.12472	0				38.94	16.5078	14.542	12.2002	10.5664	8.15332	6.33301	3.57031	0		644	9.90877	9.35063	7.93555	6.94946	6.14416	4.53344	2.47229
										36.24	38.8926	29.6436	21.2139	13.9844	8.50391	5.30859	2.23438	0		645	15.9317	13.0609	10.5915	8.70604	6.75801	5.15456	3.12232	0				39.04	16.5107	14.5518	12.2197	10.583	8.13574	6.32031	3.5752	0		645	9.90228	9.34437	7.92937	6.94595	6.1443	4.535	2.47316
										36.34	38.9043	29.6533	21.2188	14.0068	8.51465	5.30859	2.2373	0		646	15.9201	13.0463	10.5758	8.6923	6.74847	5.14988	3.11994	0				39.14	16.5303	14.5781	12.2119	10.5732	8.13867	6.32324	3.58691	0		646	9.89582	9.33813	7.92322	6.94246	6.14445	4.53656	2.47404
										36.44	38.918	29.666	21.2354	14.0117	8.5166	5.31543	2.22754	0		647	15.9086	13.0319	10.5602	8.67862	6.73899	5.14523	3.11757	0				39.24	16.5176	14.5664	12.2148	10.5635	8.14844	6.32813	3.57227	0		647	9.88939	9.33192	7.91708	6.93898	6.14462	4.53814	2.47491
										36.54	38.9268	29.6777	21.248	14.0283	8.52832	5.32813	2.21777	0		648	15.8972	13.0175	10.5447	8.665	6.72954	5.14061	3.11522	0				39.34	16.5322	14.5781	12.2246	10.5615	8.15332	6.32813	3.5752	0		648	9.88299	9.32573	7.91097	6.93552	6.1448	4.53972	2.47579
										36.64	38.9287	29.6904	21.2676	14.0488	8.5293	5.33008	2.23047	0		649	15.8858	13.0032	10.5292	8.65145	6.72015	5.13601	3.11289	0				39.44	16.5303	14.5811	12.2314	10.5781	8.16504	6.33301	3.58984	0		649	9.87661	9.31957	7.90488	6.93208	6.14498	4.54131	2.47668
										36.74	38.9443	29.7188	21.2842	14.0605	8.55273	5.33789	2.23047	0		650	15.8746	12.9889	10.5138	8.63795	6.7108	5.13145	3.11058	0				39.54	16.5303	14.5859	12.2393	10.5859	8.1582	6.32324	3.58008	0		650	9.87027	9.31344	7.89882	6.92866	6.14519	4.54291	2.47757
										36.84	38.9629	29.7275	21.292	14.0732	8.54883	5.34473	2.23047	0		651	15.8634	12.9748	10.4985	8.62451	6.70149	5.12691	3.10828	0				39.64	16.5449	14.6074	12.2363	10.583	8.1748	6.33594	3.58789	0		651	9.86395	9.30733	7.89278	6.92526	6.1454	4.54451	2.47846
										36.94	38.9609	29.7334	21.3174	14.0947	8.55859	5.3584	2.23535	0		652	15.8523	12.9607	10.4833	8.61114	6.69222	5.1224	3.10599	0				39.74	16.5469	14.5928	12.2412	10.6006	8.16602	6.31641	3.58203	0		652	9.85766	9.30125	7.88677	6.92188	6.14562	4.54612	2.47935
										37.04	38.9756	29.752	21.3232	14.1084	8.56738	5.35254	2.24902	0		653	15.8413	12.9467	10.4681	8.59783	6.683	5.11792	3.10373	0				39.84	16.5664	14.6172	12.2441	10.5859	8.16504	6.3252	3.58203	0		653	9.85139	9.2952	7.88077	6.91851	6.14586	4.54774	2.48025
										37.14	38.9844	29.7715	21.3496	14.1143	8.58496	5.37109	2.24707	0		654	15.8303	12.9328	10.453	8.58457	6.67383	5.11347	3.10147	0				39.94	16.5547	14.6084	12.251	10.5859	8.17969	6.33496	3.57324	0		654	9.84516	9.28917	7.87481	6.91516	6.14611	4.54936	2.48116
										37.24	38.9775	29.7744	21.3711	14.1299	8.5918	5.37549	2.25879	0		655	15.8195	12.919	10.438	8.57137	6.6647	5.10904	3.09924	0				40.04	16.5586	14.6191	12.2559	10.6025	8.20117	6.35254	3.56738	0		655	9.83895	9.28317	7.86886	6.91183	6.14637	4.55099	2.48206
										37.34	38.9961	29.8037	21.374	14.1396	8.6084	5.38574	2.2832	0		656	15.8087	12.9052	10.423	8.55824	6.65561	5.10465	3.09702	0				40.14	16.5713	14.6289	12.2744	10.6221	8.20215	6.35059	3.5791	0		656	9.83277	9.2772	7.86294	6.90852	6.14664	4.55263	2.48298
										37.44	39.0039	29.7988	21.4131	14.1523	8.60938	5.39844	2.27832	0		657	15.798	12.8915	10.4082	8.54516	6.64657	5.10028	3.09481	0				40.24	16.5977	14.6484	12.2734	10.627	8.19727	6.35059	3.59375	0		657	9.82661	9.27125	7.85704	6.90522	6.14692	4.55428	2.48389
										37.54	39.0068	29.832	21.4229	14.1748	8.63574	5.39063	2.29102	0		658	15.7874	12.8779	10.3933	8.53215	6.63757	5.09593	3.09262	0				40.34	16.6035	14.6543	12.2832	10.6172	8.19922	6.34863	3.58008	0		658	9.82049	9.26533	7.85116	6.90195	6.14722	4.55593	2.48481
										37.64	39.0313	29.8418	21.4424	14.1816	8.63379	5.40332	2.29102	0		659	15.7768	12.8643	10.3786	8.51919	6.62861	5.09162	3.09045	0				40.44	16.5986	14.6563	12.2734	10.6104	8.21387	6.36426	3.57813	0		659	9.81439	9.25943	7.84531	6.89869	6.14753	4.55759	2.48573
										37.74	39.0332	29.8496	21.459	14.2061	8.66016	5.41992	2.31738	0		660	15.7664	12.8509	10.3639	8.50629	6.6197	5.08733	3.08829	0				40.54	16.6016	14.6377	12.292	10.6172	8.19922	6.35254	3.5752	0		660	9.80832	9.25356	7.83948	6.89545	6.14785	4.55925	2.48666
										37.84	39.0498	29.8662	21.4785	14.2344	8.67188	5.42773	2.33398	0		661	15.756	12.8375	10.3493	8.49345	6.61083	5.08307	3.08615	0				40.64	16.627	14.6582	12.2852	10.6025	8.21582	6.3584	3.58691	0		661	9.80227	9.24772	7.83367	6.89222	6.14818	4.56093	2.48759
										37.94	39.0576	29.8789	21.5	14.2422	8.67969	5.43652	2.33008	0		662	15.7457	12.8242	10.3348	8.48067	6.602	5.07884	3.08403	0				40.74	16.625	14.668	12.3018	10.6074	8.21875	6.3623	3.57715	0		662	9.79626	9.2419	7.82789	6.88902	6.14852	4.5626	2.48852
										38.04	39.0674	29.8789	21.5176	14.2588	8.69629	5.44922	2.33594	0		663	15.7354	12.8109	10.3203	8.46795	6.59322	5.07463	3.08191	0				40.84	16.6387	14.6777	12.3047	10.6221	8.21582	6.35645	3.58203	0		663	9.79027	9.2361	7.82213	6.88583	6.14887	4.56429	2.48946
										38.14	39.0791	29.8955	21.5205	14.2715	8.70605	5.44531	2.3418	0		664	15.7253	12.7978	10.3059	8.45528	6.58448	5.07046	3.07982	0				40.94	16.6416	14.6924	12.2998	10.6113	8.24023	6.36426	3.58691	0		664	9.78431	9.23034	7.81639	6.88266	6.14924	4.56598	2.4904
										38.24	39.0967	29.8975	21.5527	14.2744	8.70703	5.46582	2.33301	0		665	15.7152	12.7847	10.2916	8.44268	6.57578	5.0663	3.07774	0				41.04	16.6416	14.6846	12.3184	10.6123	8.25391	6.36621	3.5791	0		665	9.77837	9.2246	7.81068	6.87951	6.14962	4.56768	2.49134
										38.34	39.1045	29.9014	21.5605	14.293	8.71973	5.46387	2.34375	0		666	15.7052	12.7717	10.2773	8.43013	6.56712	5.06218	3.07567	0				41.14	16.6641	14.6943	12.3203	10.6211	8.25195	6.37402	3.58887	0		666	9.77246	9.21888	7.80499	6.87638	6.15001	4.56939	2.49229
										38.44	39.1113	29.9199	21.5664	14.293	8.71289	5.46875	2.34375	0		667	15.6953	12.7587	10.2631	8.41764	6.55851	5.05808	3.07363	0				41.24	16.6846	14.7041	12.3359	10.6094	8.25195	6.37207	3.59863	0		667	9.76658	9.21319	7.79932	6.87326	6.15041	4.5711	2.49324
										38.54	39.1084	29.9219	21.5918	14.3086	8.73145	5.48242	2.33984	0		668	15.6854	12.7458	10.249	8.4052	6.54994	5.05401	3.07159	0				41.34	16.6826	14.709	12.3408	10.6045	8.25293	6.37695	3.60352	0		668	9.76073	9.20753	7.79367	6.87016	6.15082	4.57282	2.4942
										38.64	39.1143	29.9443	21.5996	14.3408	8.75195	5.47559	2.3457	0		669	15.6757	12.733	10.2349	8.39283	6.54141	5.04997	3.06957	0				41.44	16.6953	14.7119	12.3408	10.6055	8.24219	6.38379	3.60156	0		669	9.7549	9.20189	7.78805	6.86708	6.15124	4.57455	2.49516
										38.74	39.1221	29.9609	21.6133	14.3359	8.75195	5.49121	2.33398	0		670	15.666	12.7203	10.2209	8.38051	6.53292	5.04595	3.06757	0				41.54	16.6982	14.71	12.3408	10.5977	8.24805	6.3916	3.58984	0		670	9.7491	9.19627	7.78244	6.86401	6.15168	4.57628	2.49612
										38.84	39.1152	29.9727	21.6484	14.3467	8.7627	5.49609	2.34473	0		671	15.6563	12.7077	10.207	8.36824	6.52447	5.04195	3.06558	0				41.64	16.7168	14.7285	12.3682	10.6104	8.26465	6.40527	3.58984	0		671	9.74332	9.19068	7.77687	6.86097	6.15212	4.57802	2.49708
										38.94	39.126	29.9727	21.6621	14.3633	8.7793	5.50488	2.34961	0		672	15.6468	12.6951	10.1931	8.35604	6.51607	5.03799	3.0636	0				41.74	16.7383	14.7412	12.3799	10.627	8.2666	6.40039	3.59473	0		672	9.73757	9.18512	7.77131	6.85794	6.15258	4.57977	2.49805
										39.04	39.1426	29.9854	21.6641	14.375	8.79102	5.50488	2.35352	0		673	15.6373	12.6826	10.1793	8.34389	6.5077	5.03405	3.06165	0				41.84	16.7559	14.7607	12.3818	10.6191	8.27148	6.39355	3.6084	0		673	9.73185	9.17958	7.76578	6.85493	6.15305	4.58152	2.49903
										39.14	39.1543	30.0068	21.6826	14.3877	8.78809	5.51465	2.34668	0		674	15.6279	12.6701	10.1656	8.33179	6.49938	5.03014	3.0597	0				41.94	16.7559	14.7793	12.3867	10.6143	8.28418	6.41797	3.60156	0		674	9.72616	9.17407	7.76026	6.85193	6.15353	4.58328	2.5
										39.24	39.1475	30.0195	21.7041	14.4102	8.80566	5.53613	2.35645	0		675	15.6186	12.6578	10.1519	8.31975	6.4911	5.02625	3.05777	0				42.04	16.7656	14.7822	12.3994	10.6318	8.28809	6.40527	3.60645	0		675	9.72049	9.16858	7.75478	6.84895	6.15403	4.58505	2.50098
										39.34	39.1572	30.0313	21.7285	14.4336	8.8291	5.54883	2.375	0		676	15.6094	12.6455	10.1383	8.30777	6.48286	5.02239	3.05586	0				42.14	16.79	14.7969	12.4033	10.6289	8.28711	6.40625	3.62109	0		676	9.71485	9.16312	7.74931	6.84599	6.15453	4.58682	2.50197
										39.44	39.1787	30.0469	21.7402	14.4414	8.8418	5.56055	2.37402	0		677	15.6002	12.6332	10.1248	8.29585	6.47466	5.01855	3.05396	0				42.24	16.7988	14.8184	12.4072	10.6279	8.29688	6.41113	3.625	0		677	9.70923	9.15768	7.74386	6.84305	6.15504	4.5886	2.50296
										39.54	39.1865	30.0557	21.748	14.4697	8.84863	5.56836	2.37988	0		678	15.5911	12.6211	10.1113	8.28398	6.4665	5.01475	3.05207	0				42.34	16.7979	14.8213	12.4111	10.6299	8.31543	6.42676	3.6123	0		678	9.70364	9.15227	7.73844	6.84012	6.15557	4.59038	2.50395
										39.64	39.1816	30.082	21.7705	14.4824	8.85938	5.58301	2.37109	0		679	15.5821	12.609	10.0979	8.27216	6.45839	5.01096	3.0502	0				42.44	16.7998	14.8311	12.4229	10.6484	8.31543	6.4248	3.62598	0		679	9.69808	9.14688	7.73304	6.83722	6.15611	4.59218	2.50494
										39.74	39.1914	30.0742	21.7939	14.4971	8.87402	5.5918	2.37793	0		680	15.5731	12.597	10.0846	8.2604	6.45031	5.0072	3.04835	0				42.54	16.8066	14.8379	12.4277	10.6533	8.31543	6.4375	3.64063	0		680	9.69254	9.14152	7.72766	6.83432	6.15666	4.59398	2.50594
										39.84	39.2061	30.085	21.8076	14.5205	8.89258	5.5918	2.39648	0		681	15.5643	12.5851	10.0713	8.24869	6.44227	5.00347	3.04651	0				42.64	16.8232	14.8398	12.4307	10.6582	8.32617	6.45215	3.64941	0		681	9.68703	9.13618	7.72231	6.83145	6.15722	4.59578	2.50694
										39.94	39.2168	30.1055	21.8086	14.5273	8.88477	5.59277	2.38477	0		682	15.5555	12.5732	10.0581	8.23704	6.43428	4.99976	3.04468	0				42.74	16.8213	14.8428	12.4453	10.6689	8.34473	6.45898	3.64746	0		682	9.68154	9.13087	7.71697	6.82859	6.15779	4.59759	2.50795
										40.04	39.2168	30.1289	21.8311	14.5332	8.89063	5.61035	2.39063	0		683	15.5467	12.5614	10.045	8.22545	6.42632	4.99608	3.04287	0				42.84	16.8506	14.8604	12.4521	10.6777	8.33984	6.45703	3.64355	0		683	9.67608	9.12558	7.71166	6.82575	6.15837	4.59941	2.50896
										40.14	39.2109	30.1338	21.8564	14.5557	8.91797	5.62109	2.39844	0		684	15.5381	12.5497	10.0319	8.21391	6.4184	4.99243	3.04107	0				42.94	16.8574	14.876	12.457	10.6826	8.34473	6.45605	3.66211	0		684	9.67065	9.12031	7.70637	6.82293	6.15896	4.60124	2.50997
										40.24	39.2305	30.1572	21.8672	14.5742	8.93848	5.63379	2.41016	0		685	15.5295	12.538	10.0189	8.20242	6.41053	4.9888	3.03929	0				43.04	16.8701	14.8701	12.4541	10.6875	8.35938	6.45996	3.65234	0		685	9.66524	9.11507	7.7011	6.82012	6.15957	4.60307	2.51099
										40.34	39.2344	30.1787	21.9033	14.5898	8.94629	5.64355	2.41504	0		686	15.521	12.5264	10.0059	8.19098	6.40269	4.98519	3.03752	0				43.14	16.8867	14.8789	12.4648	10.6992	8.34668	6.46191	3.65918	0		686	9.65986	9.10986	7.69586	6.81733	6.16018	4.60491	2.512
										40.44	39.2354	30.1914	21.9248	14.6182	8.96777	5.66797	2.43652	0		687	15.5125	12.5149	9.99304	8.17961	6.39489	4.98161	3.03576	0				43.24	16.8945	14.8945	12.4746	10.6904	8.36426	6.47656	3.65527	0		687	9.65451	9.10467	7.69063	6.81456	6.16081	4.60675	2.51303
										40.54	39.2588	30.1992	21.9414	14.6426	8.99219	5.67969	2.44922	0		688	15.5042	12.5034	9.98022	8.16828	6.38713	4.97805	3.03402	0				43.34	16.8984	14.8867	12.4795	10.6953	8.36426	6.48828	3.65332	0		688	9.64918	9.0995	7.68543	6.8118	6.16145	4.6086	2.51405
										40.64	39.2715	30.2217	21.9492	14.6592	9.00391	5.67969	2.45801	0		689	15.4959	12.492	9.96745	8.15701	6.37942	4.97452	3.0323	0				43.44	16.9092	14.9092	12.4795	10.6963	8.36621	6.47656	3.6748	0		689	9.64387	9.09436	7.68025	6.80906	6.1621	4.61046	2.51508
										40.74	39.2754	30.2266	21.9795	14.6738	9.01172	5.69531	2.46094	0		690	15.4876	12.4807	9.95475	8.14579	6.37174	4.97102	3.03058	0				43.54	16.9277	14.9111	12.4863	10.6953	8.36426	6.48828	3.66211	0		690	9.63859	9.08924	7.67509	6.80634	6.16275	4.61232	2.51612
										40.84	39.2832	30.2402	21.9893	14.7041	9.03418	5.70703	2.48047	0		691	15.4795	12.4695	9.94212	8.13462	6.3641	4.96754	3.02889	0				43.64	16.9404	14.9111	12.4961	10.6943	8.36719	6.47949	3.66699	0		691	9.63334	9.08415	7.66995	6.80363	6.16343	4.61419	2.51715
										40.94	39.3057	30.248	22.0049	14.7188	9.04688	5.7207	2.47559	0		692	15.4714	12.4583	9.92955	8.12351	6.35649	4.96408	3.0272	0				43.74	16.9375	14.9082	12.5039	10.6885	8.37402	6.48926	3.65527	0		692	9.62811	9.07908	7.66484	6.80094	6.16411	4.61607	2.51819
										41.04	39.3086	30.2627	22.0078	14.7422	9.08008	5.7168	2.48242	0		693	15.4634	12.4472	9.91703	8.11245	6.34893	4.96065	3.02553	0				43.84	16.9414	14.9072	12.5137	10.7021	8.37402	6.5	3.65332	0		693	9.62291	9.07403	7.65974	6.79827	6.1648	4.61795	2.51924
										41.14	39.3291	30.2695	22.0225	14.75	9.08496	5.73145	2.48242	0		694	15.4554	12.4361	9.90458	8.10144	6.34141	4.95724	3.02388	0				43.94	16.9678	14.9092	12.5127	10.709	8.3623	6.49609	3.66309	0		694	9.61773	9.06901	7.65467	6.79561	6.1655	4.61984	2.52029
										41.24	39.335	30.2773	22.0293	14.7695	9.09766	5.73828	2.49707	0		695	15.4476	12.4251	9.8922	8.09049	6.33392	4.95386	3.02223	0				44.04	16.9785	14.9082	12.5205	10.6973	8.37109	6.5	3.67383	0		695	9.61258	9.06401	7.64962	6.79297	6.16622	4.62174	2.52134
										41.34	39.3594	30.2891	22.0371	14.7861	9.10645	5.74609	2.48926	0		696	15.4397	12.4142	9.87987	8.07959	6.32648	4.9505	3.02061	0				44.14	16.9746	14.9131	12.5156	10.7148	8.37402	6.49609	3.66699	0		696	9.60745	9.05904	7.64458	6.79035	6.16694	4.62364	2.52239
										41.44	39.3652	30.3008	22.0586	14.8008	9.10938	5.76074	2.49219	0		697	15.432	12.4034	9.86761	8.06873	6.31907	4.94716	3.01899	0				44.24	16.9814	14.9111	12.5186	10.7168	8.37793	6.5	3.66699	0		697	9.60235	9.05409	7.63958	6.78774	6.16768	4.62555	2.52345
										41.54	39.3613	30.3008	22.0752	14.8105	9.11621	5.7666	2.50195	0		698	15.4243	12.3926	9.8554	8.05794	6.3117	4.94385	3.01739	0				44.34	16.9863	14.9229	12.5156	10.7139	8.3584	6.49316	3.66992	0		698	9.59727	9.04917	7.63459	6.78515	6.16842	4.62746	2.52451
										41.64	39.3711	30.3086	22.0869	14.8369	9.12598	5.76953	2.50195	0		699	15.4167	12.3819	9.84326	8.04719	6.30436	4.94057	3.0158	0				44.44	16.9902	14.9199	12.5127	10.707	8.36914	6.49512	3.6709	0		699	9.59222	9.04427	7.62962	6.78258	6.16918	4.62938	2.52557
										41.74	39.3828	30.3115	22.0996	14.8486	9.13281	5.77246	2.49902	0		700	15.4092	12.3712	9.83118	8.03649	6.29707	4.9373	3.01423	0				44.54	16.9814	14.9111	12.5205	10.7217	8.38184	6.49902	3.65723	0		700	9.58719	9.03939	7.62467	6.78002	6.16995	4.63131	2.52664
										41.84	39.3877	30.3301	22.1133	14.8662	9.13867	5.77051	2.50684	0		701	15.4018	12.3606	9.81916	8.02585	6.28981	4.93406	3.01267	0				44.64	16.9941	14.9277	12.5283	10.7227	8.38672	6.49805	3.66992	0		701	9.58219	9.03453	7.61975	6.77748	6.17073	4.63325	2.52771
										41.94	39.3926	30.3398	22.1387	14.8789	9.1416	5.78906	2.49316	0		702	15.3944	12.3501	9.80719	8.01526	6.28259	4.93085	3.01113	0				44.74	16.9971	14.9268	12.54	10.7314	8.40527	6.51953	3.66797	0		702	9.57722	9.0297	7.61485	6.77496	6.17152	4.63518	2.52879
										42.04	39.3838	30.3545	22.1406	14.9043	9.16211	5.78613	2.51172	0		703	15.387	12.3397	9.79529	8.00471	6.27541	4.92766	3.00959	0				44.84	17.0039	14.9385	12.5527	10.7432	8.41016	6.52246	3.66992	0		703	9.57226	9.0249	7.60996	6.77245	6.17232	4.63713	2.52986
										42.14	39.3955	30.3672	22.1582	14.9092	9.16699	5.79883	2.50879	0		704	15.3798	12.3293	9.78345	7.99422	6.26827	4.92449	3.00807	0				44.94	17.0137	14.9502	12.5566	10.7578	8.42676	6.53906	3.68359	0		704	9.56734	9.02011	7.6051	6.76996	6.17313	4.63908	2.53095
										42.24	39.4023	30.376	22.1729	14.9248	9.17969	5.80176	2.50977	0		705	15.3726	12.3189	9.77167	7.98378	6.26116	4.92135	3.00657	0				45.04	17.0342	14.9639	12.5732	10.7676	8.41797	6.53516	3.68652	0		705	9.56244	9.01535	7.60026	6.76748	6.17395	4.64104	2.53203
										42.34	39.4023	30.374	22.1846	14.9512	9.19434	5.81055	2.5166	0		706	15.3655	12.3087	9.75995	7.97339	6.25409	4.91823	3.00508	0				45.14	17.0469	14.9766	12.5693	10.7637	8.41016	6.54395	3.68652	0		706	9.55756	9.01062	7.59544	6.76502	6.17478	4.64301	2.53312
										42.44	39.417	30.3955	22.1914	14.9648	9.20117	5.81055	2.50879	0		707	15.3584	12.2985	9.74829	7.96306	6.24706	4.91513	3.0036	0				45.24	17.0518	14.9697	12.5859	10.7803	8.4248	6.54688	3.68945	0		707	9.5527	9.00591	7.59064	6.76258	6.17563	4.64498	2.53421
										42.54	39.4121	30.3936	22.2188	14.9678	9.21289	5.81738	2.49512	0		708	15.3514	12.2884	9.73668	7.95277	6.24006	4.91206	3.00213	0				45.34	17.0586	14.9834	12.5908	10.8018	8.41504	6.53906	3.69824	0		708	9.54788	9.00122	7.58586	6.76015	6.17648	4.64695	2.5353
										42.64	39.4043	30.415	22.2188	14.9941	9.23242	5.80078	2.51367	0		709	15.3445	12.2783	9.72514	7.94253	6.2331	4.90901	3.00068	0				45.44	17.0742	15.001	12.5791	10.7998	8.42578	6.56152	3.71582	0		709	9.54307	8.99655	7.58111	6.75774	6.17734	4.64894	2.5364
										42.74	39.4238	30.4248	22.25	14.999	9.23242	5.81543	2.50195	0		710	15.3376	12.2683	9.71366	7.93234	6.22618	4.90598	2.99924	0				45.54	17.0762	14.9912	12.5938	10.8164	8.41309	6.55176	3.69824	0		710	9.53829	8.99191	7.57637	6.75534	6.17822	4.65092	2.5375
										42.84	39.417	30.4297	22.2676	15.0234	9.24707	5.82813	2.50879	0		711	15.3309	12.2583	9.70223	7.9222	6.21929	4.90298	2.99781	0				45.64	17.0986	15.0205	12.5918	10.8018	8.41992	6.56152	3.69922	0		711	9.53354	8.98729	7.57165	6.75296	6.1791	4.65292	2.53861
										42.94	39.4385	30.4424	22.2793	15.043	9.26172	5.84473	2.51465	0		712	15.3241	12.2485	9.69086	7.91211	6.21244	4.9	2.9964	0				45.74	17.0986	15.0107	12.6055	10.8115	8.42285	6.56348	3.70215	0		712	9.52881	8.98269	7.56696	6.7506	6.18	4.65492	2.53971
										43.04	39.4512	30.4609	22.3086	15.0547	9.27344	5.85449	2.52051	0		713	15.3175	12.2386	9.67955	7.90207	6.20563	4.89704	2.995	0				45.84	17.1123	15.0205	12.6084	10.8262	8.41992	6.54395	3.7041	0		713	9.5241	8.97812	7.56228	6.74825	6.1809	4.65693	2.54083
										43.14	39.4629	30.4727	22.3271	15.0674	9.28613	5.85938	2.51953	0		714	15.3109	12.2289	9.6683	7.89208	6.19885	4.8941	2.99362	0				45.94	17.1152	15.0156	12.5957	10.8115	8.4248	6.5459	3.70801	0		714	9.51942	8.97357	7.55763	6.74591	6.18182	4.65894	2.54194
										43.24	39.4609	30.4834	22.3301	15.0967	9.29102	5.86133	2.53516	0		715	15.3044	12.2192	9.65711	7.88214	6.19211	4.89119	2.99224	0				46.04	17.1123	15.0127	12.5928	10.8164	8.42578	6.53809	3.69629	0		715	9.51476	8.96904	7.55299	6.7436	6.18275	4.66096	2.54306
										43.34	39.4824	30.5	22.3379	15.1016	9.30273	5.86914	2.52344	0		716	15.2979	12.2096	9.64597	7.87225	6.18541	4.8883	2.99088	0				46.14	17.1172	15.0078	12.5947	10.8242	8.42773	6.55176	3.70117	0		716	9.51013	8.96453	7.54838	6.7413	6.18368	4.66299	2.54418
										43.44	39.4824	30.5098	22.3525	15.1094	9.29883	5.87207	2.51953	0		717	15.2915	12.2	9.63489	7.8624	6.17874	4.88544	2.98953	0				46.24	17.1084	15.0107	12.6104	10.8525	8.42676	6.54395	3.69922	0		717	9.50552	8.96005	7.54379	6.73901	6.18463	4.66502	2.5453
										43.54	39.4873	30.5098	22.3672	15.1406	9.31348	5.88672	2.53125	0		718	15.2852	12.1905	9.62387	7.85261	6.1721	4.88259	2.9882	0				46.34	17.1182	15.0205	12.6006	10.8447	8.45117	6.55371	3.71582	0		718	9.50093	8.9556	7.53921	6.73674	6.18559	4.66706	2.54643
										43.64	39.4971	30.5078	22.3789	15.165	9.32813	5.89063	2.54785	0		719	15.2789	12.1811	9.6129	7.84286	6.1655	4.87977	2.98688	0				46.44	17.125	15.0078	12.6172	10.8545	8.43945	6.54688	3.70313	0		719	9.49637	8.95116	7.53466	6.73449	6.18656	4.6691	2.54756
										43.74	39.5	30.5195	22.377	15.1836	9.35156	5.88867	2.5459	0		720	15.2727	12.1717	9.602	7.83316	6.15894	4.87697	2.98557	0				46.54	17.1416	15.0244	12.6104	10.8477	8.44141	6.55566	3.72266	0		720	9.49183	8.94675	7.53013	6.73225	6.18753	4.67115	2.5487
										43.84	39.5117	30.5225	22.3887	15.1816	9.33496	5.88867	2.54297	0		721	15.2666	12.1624	9.59114	7.82351	6.15241	4.8742	2.98427	0				46.64	17.1367	15.0176	12.6104	10.8477	8.43945	6.56152	3.71094	0		721	9.48732	8.94236	7.52562	6.73003	6.18852	4.6732	2.54983
										43.94	39.502	30.5176	22.3984	15.1963	9.34473	5.89648	2.54297	0		722	15.2605	12.1531	9.58035	7.81391	6.14592	4.87144	2.98299	0				46.74	17.1436	15.0127	12.627	10.8506	8.44434	6.56543	3.71484	0		722	9.48283	8.93799	7.52113	6.72782	6.18952	4.67527	2.55097
										44.04	39.5137	30.5361	22.4102	15.2109	9.35449	5.88867	2.55078	0		723	15.2545	12.1439	9.56961	7.80435	6.13947	4.86871	2.98172	0				46.84	17.1494	15.0234	12.6318	10.8555	8.44922	6.54492	3.71094	0		723	9.47836	8.93364	7.51665	6.72563	6.19053	4.67733	2.55212
										44.14	39.5098	30.5488	22.4268	15.2158	9.3418	5.89844	2.54297	0		724	15.2485	12.1348	9.55893	7.79485	6.13304	4.866	2.98046	0				46.94	17.1582	15.0391	12.6279	10.8555	8.43945	6.55371	3.7207	0		724	9.47392	8.92932	7.5122	6.72346	6.19155	4.67941	2.55326
										44.24	39.5098	30.5557	22.4277	15.2393	9.3584	5.91797	2.55957	0		725	15.2426	12.1257	9.5483	7.78539	6.12666	4.86331	2.97921	0				47.04	17.1543	15.0273	12.6338	10.8525	8.45703	6.55859	3.70898	0		725	9.4695	8.92502	7.50777	6.7213	6.19258	4.68149	2.55441
										44.34	39.5234	30.5732	22.4512	15.252	9.37109	5.90723	2.56055	0		726	15.2368	12.1167	9.53773	7.77597	6.1203	4.86065	2.97798	0				47.14	17.1592	15.0352	12.6494	10.8721	8.46875	6.55176	3.71094	0		726	9.46511	8.92074	7.50336	6.71915	6.19362	4.68357	2.55557
										44.44	39.543	30.5918	22.459	15.2715	9.38281	5.91309	2.56445	0		727	15.2311	12.1078	9.52722	7.76661	6.11399	4.858	2.97676	0				47.24	17.1807	15.0586	12.6416	10.8623	8.46289	6.55762	3.72559	0		727	9.46074	8.91649	7.49897	6.71702	6.19467	4.68566	2.55672
										44.54	39.543	30.5967	22.4707	15.2764	9.37891	5.92969	2.56055	0		728	15.2254	12.0989	9.51676	7.75729	6.1077	4.85538	2.97555	0				47.34	17.1729	15.0518	12.6367	10.8672	8.4707	6.56152	3.72363	0		728	9.45639	8.91225	7.4946	6.71491	6.19573	4.68776	2.55788
										44.64	39.5537	30.5762	22.4834	15.2861	9.39258	5.92969	2.57227	0		729	15.2197	12.09	9.50635	7.74802	6.10146	4.85278	2.97436	0				47.44	17.1895	15.0566	12.666	10.8818	8.46582	6.55664	3.72949	0		729	9.45206	8.90804	7.49024	6.71281	6.1968	4.68986	2.55905
										44.74	39.5645	30.5879	22.4912	15.3008	9.40039	5.91797	2.57324	0		730	15.2142	12.0813	9.496	7.73879	6.09524	4.8502	2.97317	0				47.54	17.1924	15.0713	12.6533	10.8643	8.46387	6.56152	3.73535	0		730	9.44776	8.90385	7.48591	6.71073	6.19788	4.69197	2.56021
										44.84	39.5625	30.5996	22.498	15.2988	9.39355	5.92969	2.57031	0		731	15.2087	12.0726	9.48571	7.72961	6.08906	4.84765	2.972	0				47.64	17.1924	15.083	12.6543	10.8604	8.46582	6.56152	3.73145	0		731	9.44348	8.89969	7.4816	6.70866	6.19897	4.69409	2.56138
										44.94	39.5605	30.6055	22.5098	15.3223	9.40332	5.92969	2.58203	0		732	15.2032	12.0639	9.47547	7.72048	6.08291	4.84511	2.97084	0				47.74	17.21	15.1025	12.6631	10.877	8.48535	6.56836	3.72559	0		732	9.43923	8.89554	7.47731	6.70661	6.20007	4.69621	2.56256
										45.04	39.5752	30.6074	22.5352	15.3271	9.41699	5.93262	2.58203	0		733	15.1978	12.0553	9.46528	7.7114	6.0768	4.8426	2.9697	0				47.84	17.2188	15.1074	12.6709	10.877	8.48242	6.57031	3.71777	0		733	9.435	8.89142	7.47303	6.70457	6.20118	4.69833	2.56373
										45.14	39.5811	30.626	22.5488	15.3398	9.42578	5.93945	2.59277	0		734	15.1925	12.0468	9.45515	7.70236	6.07072	4.8401	2.96856	0				47.94	17.2314	15.1191	12.6846	10.8857	8.4834	6.57813	3.72754	0		734	9.43079	8.88732	7.46878	6.70255	6.2023	4.70046	2.56491
										45.24	39.5869	30.6309	22.5654	15.3564	9.43945	5.94434	2.5918	0		735	15.1872	12.0383	9.44508	7.69336	6.06468	4.83763	2.96744	0				48.04	17.2383	15.1357	12.6709	10.8867	8.4873	6.57324	3.71973	0		735	9.42661	8.88324	7.46455	6.70054	6.20343	4.7026	2.56609
										45.34	39.582	30.6387	22.5781	15.3779	9.45605	5.94141	2.59668	0		736	15.182	12.0299	9.43505	7.68442	6.05867	4.83518	2.96633	0				48.14	17.2412	15.1367	12.6777	10.8867	8.49707	6.58691	3.71777	0		736	9.42244	8.87919	7.46033	6.69855	6.20457	4.70475	2.56728
										45.44	39.5986	30.6504	22.5908	15.3945	9.46094	5.93457	2.60156	0		737	15.1769	12.0215	9.42508	7.67551	6.05269	4.83276	2.96523	0				48.24	17.251	15.1514	12.6924	10.9033	8.47754	6.57031	3.71777	0		737	9.41831	8.87515	7.45614	6.69657	6.20572	4.70689	2.56847
										45.54	39.6035	30.6455	22.6211	15.3994	9.46289	5.94434	2.61133	0		738	15.1718	12.0132	9.41517	7.66666	6.04675	4.83035	2.96415	0				48.34	17.2695	15.1699	12.6807	10.8984	8.49512	6.57813	3.72754	0		738	9.41419	8.87114	7.45196	6.69461	6.20688	4.70905	2.56966
										45.64	39.5996	30.6523	22.624	15.417	9.47461	5.94629	2.61523	0		739	15.1668	12.005	9.40531	7.65785	6.04084	4.82796	2.96307	0				48.44	17.2578	15.1602	12.6973	10.9102	8.49512	6.58789	3.71484	0		739	9.4101	8.86715	7.4478	6.69266	6.20805	4.71121	2.57085
										45.74	39.6133	30.6602	22.6309	15.4268	9.47754	5.94141	2.60938	0		740	15.1618	11.9968	9.3955	7.64908	6.03496	4.8256	2.96201	0				48.54	17.2852	15.1826	12.71	10.916	8.51465	6.5957	3.72559	0		740	9.40603	8.86318	7.44367	6.69073	6.20922	4.71338	2.57205
										45.84	39.6084	30.6719	22.6387	15.4336	9.47266	5.93262	2.62305	0		741	15.1569	11.9886	9.38574	7.64036	6.02911	4.82325	2.96096	0				48.64	17.3037	15.1875	12.7217	10.9277	8.51172	6.60449	3.72559	0		741	9.40198	8.85924	7.43955	6.68881	6.21041	4.71555	2.57325
										45.94	39.6182	30.6748	22.6484	15.4414	9.48047	5.93262	2.63086	0		742	15.1521	11.9806	9.37604	7.63168	6.0233	4.82093	2.95992	0				48.74	17.3096	15.207	12.7383	10.9326	8.52637	6.61035	3.72852	0		742	9.39796	8.85531	7.43545	6.68691	6.21161	4.71773	2.57445
										46.04	39.6328	30.6895	22.6719	15.4512	9.49023	5.94922	2.62891	0		743	15.1473	11.9726	9.36639	7.62305	6.01752	4.81863	2.9589	0				48.84	17.3213	15.2119	12.7393	10.9502	8.53223	6.6123	3.73926	0		743	9.39396	8.85141	7.43137	6.68502	6.21282	4.71991	2.57566
										46.14	39.6309	30.6895	22.6797	15.4775	9.5166	5.95898	2.64844	0		744	15.1426	11.9646	9.35679	7.61446	6.01178	4.81635	2.95788	0				48.94	17.3311	15.2217	12.751	10.96	8.52734	6.62207	3.74219	0		744	9.38998	8.84753	7.42732	6.68315	6.21404	4.7221	2.57687
										46.24	39.6455	30.709	22.6875	15.4922	9.51953	5.95898	2.65723	0		745	15.1379	11.9567	9.34724	7.60592	6.00606	4.81408	2.95688	0				49.04	17.3359	15.2344	12.7588	10.9619	8.5293	6.6123	3.74023	0		745	9.38602	8.84367	7.42327	6.68129	6.21527	4.7243	2.57808
										46.34	39.6455	30.7178	22.709	15.4922	9.51953	5.9668	2.65234	0		746	15.1333	11.9489	9.33775	7.59742	6.00038	4.81184	2.95589	0				49.14	17.3506	15.249	12.7656	10.96	8.54395	6.62207	3.74219	0		746	9.38209	8.83983	7.41925	6.67945	6.21651	4.7265	2.5793
										46.44	39.6475	30.7217	22.7207	15.5137	9.54102	5.97852	2.67188	0		747	15.1288	11.9411	9.32831	7.58897	5.99474	4.80962	2.95491	0				49.24	17.3486	15.251	12.7803	10.9785	8.52637	6.60254	3.73535	0		747	9.37818	8.83601	7.41525	6.67762	6.21775	4.7287	2.58052
										46.54	39.6572	30.7285	22.7314	15.5225	9.55273	5.98145	2.67188	0		748	15.1243	11.9333	9.31892	7.58056	5.98912	4.80742	2.95394	0				49.34	17.3672	15.2705	12.7676	10.9639	8.52637	6.61133	3.74219	0		748	9.37429	8.83221	7.41127	6.67581	6.21901	4.73092	2.58174
										46.64	39.6641	30.7285	22.7383	15.5264	9.56348	5.99023	2.6748	0		749	15.1199	11.9257	9.30958	7.57219	5.98354	4.80524	2.95299	0				49.44	17.3604	15.2695	12.7725	10.9688	8.54102	6.63379	3.73047	0		749	9.37042	8.82844	7.4073	6.67401	6.22028	4.73313	2.58297
										46.74	39.6631	30.7393	22.7422	15.5332	9.5752	6.00195	2.67676	0		750	15.1155	11.918	9.30029	7.56387	5.97798	4.80309	2.95204	0				49.54	17.3711	15.2725	12.7949	10.9834	8.54395	6.62891	3.73438	0		750	9.36658	8.82468	7.40336	6.67222	6.22155	4.73536	2.58419
										46.84	39.6729	30.7412	22.7607	15.542	9.58887	6.0127	2.67188	0		751	15.1112	11.9105	9.29106	7.55559	5.97246	4.80095	2.95111	0				49.64	17.3818	15.29	12.7871	10.9863	8.54102	6.63379	3.74219	0		751	9.36276	8.82095	7.39943	6.67046	6.22284	4.73759	2.58543
										46.94	39.6836	30.7598	22.7656	15.5459	9.59766	6.00293	2.67969	0		752	15.1069	11.903	9.28187	7.54735	5.96698	4.79883	2.95019	0				49.74	17.377	15.2939	12.7822	10.9883	8.54688	6.63672	3.73047	0		752	9.35896	8.81724	7.39553	6.6687	6.22414	4.73982	2.58666
										47.04	39.6846	30.748	22.7773	15.5508	9.59277	6.00781	2.66992	0		753	15.1027	11.8955	9.27274	7.53916	5.96152	4.79673	2.94928	0				49.84	17.3818	15.3086	12.8047	10.9912	8.55566	6.63867	3.72754	0		753	9.35518	8.81355	7.39164	6.66696	6.22544	4.74206	2.5879
										47.14	39.6816	30.7598	22.7773	15.5703	9.59961	6	2.68164	0		754	15.0986	11.8881	9.26366	7.53101	5.9561	4.79465	2.94838	0				49.94	17.3799	15.3193	12.8018	10.9961	8.56152	6.64453	3.73047	0		754	9.35143	8.80988	7.38777	6.66523	6.22676	4.74431	2.58914
										47.24	39.6934	30.7725	22.791	15.5703	9.5918	6.0166	2.67188	0		755	15.0945	11.8808	9.25463	7.52291	5.9507	4.79259	2.94749	0				50.04	17.3887	15.3281	12.8213	11.0078	8.56543	6.65039	3.73242	0		755	9.34769	8.80623	7.38392	6.66352	6.22808	4.74656	2.59038
										47.34	39.6934	30.7744	22.8037	15.5869	9.60352	6.01953	2.68359	0		756	15.0905	11.8735	9.24565	7.51484	5.94534	4.79056	2.94662	0				50.14	17.3896	15.3311	12.8135	11.0078	8.57813	6.66016	3.75	0		756	9.34398	8.80261	7.38008	6.66183	6.22941	4.74881	2.59163
										47.44	39.6934	30.791	22.8252	15.6064	9.61328	6.02734	2.68359	0		757	15.0865	11.8662	9.23671	7.50682	5.94001	4.78854	2.94575	0				50.24	17.3965	15.3379	12.8262	11.0244	8.5918	6.66992	3.73926	0		757	9.3403	8.799	7.37627	6.66014	6.23076	4.75108	2.59288
										47.54	39.7031	30.8018	22.8496	15.6279	9.61621	6.05078	2.68848	0		758	15.0826	11.8591	9.22783	7.49884	5.93471	4.78654	2.9449	0				50.34	17.4063	15.3594	12.8506	11.0342	8.59277	6.68066	3.73926	0		758	9.33663	8.79542	7.37248	6.65848	6.23211	4.75335	2.59413
										47.64	39.7061	30.8018	22.8604	15.6328	9.63281	6.06152	2.69336	0		759	15.0788	11.8519	9.219	7.49091	5.92944	4.78456	2.94406	0				50.44	17.4404	15.374	12.8652	11.042	8.60645	6.68848	3.75195	0		759	9.33299	8.79185	7.3687	6.65682	6.23347	4.75562	2.59538
										47.74	39.71	30.8154	22.8672	15.6484	9.64063	6.06348	2.69922	0		760	15.075	11.8449	9.21022	7.48301	5.92421	4.7826	2.94323	0				50.54	17.4502	15.3945	12.8691	11.0488	8.59473	6.6748	3.75	0		760	9.32936	8.78831	7.36494	6.65518	6.23484	4.7579	2.59664
										47.84	39.7041	30.8184	22.8789	15.6572	9.63379	6.0625	2.70117	0		761	15.0712	11.8378	9.20149	7.47516	5.919	4.78066	2.94241	0				50.64	17.457	15.4102	12.8701	11.0371	8.61719	6.67871	3.75195	0		761	9.32576	8.78479	7.3612	6.65356	6.23623	4.76018	2.5979
										47.94	39.7109	30.8301	22.8867	15.6592	9.64746	6.05566	2.70117	0		762	15.0675	11.8309	9.19281	7.46735	5.91383	4.77874	2.9416	0				50.74	17.4453	15.4063	12.8848	11.0479	8.62109	6.67773	3.74902	0		762	9.32219	8.78128	7.35748	6.65195	6.23762	4.76247	2.59917
										48.04	39.7148	30.8203	22.8984	15.665	9.64844	6.06055	2.70117	0		763	15.0639	11.824	9.18418	7.45959	5.90868	4.77684	2.9408	0				50.84	17.4531	15.4189	12.8965	11.0469	8.61914	6.67969	3.75293	0		763	9.31863	8.7778	7.35378	6.65035	6.23902	4.76477	2.60044
										48.14	39.7246	30.8164	22.8906	15.6953	9.66016	6.05859	2.70996	0		764	15.0603	11.8171	9.17559	7.45186	5.90357	4.77496	2.94002	0				50.94	17.4619	15.4297	12.8994	11.0352	8.63184	6.68555	3.75195	0		764	9.31509	8.77434	7.35009	6.64877	6.24042	4.76707	2.60171
										48.24	39.7246	30.833	22.9063	15.6934	9.65234	6.07129	2.68945	0		765	15.0568	11.8103	9.16706	7.44418	5.89849	4.7731	2.93924	0				51.04	17.4727	15.4424	12.9111	11.043	8.63867	6.68066	3.75391	0		765	9.31158	8.7709	7.34643	6.6472	6.24184	4.76937	2.60298
										48.34	39.7227	30.8516	22.9229	15.7012	9.66016	6.07813	2.69727	0		766	15.0533	11.8036	9.15857	7.43653	5.89344	4.77126	2.93848	0				51.14	17.4961	15.46	12.9141	11.0469	8.64551	6.69629	3.75977	0		766	9.30809	8.76748	7.34278	6.64565	6.24327	4.77168	2.60425
										48.44	39.7188	30.8564	22.9395	15.7178	9.67969	6.08984	2.70313	0		767	15.0499	11.7969	9.15014	7.42893	5.88841	4.76943	2.93773	0				51.24	17.499	15.4688	12.9277	11.0488	8.64063	6.68262	3.75488	0		767	9.30462	8.76409	7.33915	6.64411	6.24471	4.774	2.60553
										48.54	39.7354	30.873	22.9473	15.7422	9.69824	6.08984	2.71484	0		768	15.0466	11.7902	9.14175	7.42137	5.88342	4.76763	2.93698	0				51.34	17.5029	15.4736	12.9355	11.0537	8.65723	6.6875	3.75879	0		768	9.30117	8.76071	7.33554	6.64258	6.24615	4.77632	2.60682
										48.64	39.749	30.876	22.9512	15.75	9.70117	6.09668	2.72266	0		769	15.0433	11.7836	9.13341	7.41385	5.87846	4.76584	2.93625	0				51.44	17.5078	15.4912	12.9414	11.0586	8.64844	6.69238	3.75684	0		769	9.29774	8.75735	7.33195	6.64107	6.24761	4.77865	2.6081
										48.74	39.7422	30.8857	22.9541	15.7734	9.71777	6.09766	2.71777	0		770	15.04	11.7771	9.12511	7.40637	5.87353	4.76408	2.93553	0				51.54	17.5225	15.5	12.9336	11.0664	8.65332	6.69434	3.75684	0		770	9.29434	8.75401	7.32837	6.63957	6.24907	4.78098	2.60939
										48.84	39.7539	30.8838	22.9854	15.7764	9.71094	6.12109	2.71582	0		771	15.0368	11.7706	9.11687	7.39893	5.86863	4.76233	2.93482	0				51.64	17.5273	15.5039	12.9453	11.0684	8.64844	6.6709	3.7627	0		771	9.29095	8.7507	7.32482	6.63809	6.25055	4.78332	2.61068
										48.94	39.7451	30.8916	22.9756	15.7979	9.7373	6.10254	2.7373	0		772	15.0337	11.7641	9.10867	7.39154	5.86375	4.7606	2.93412	0				51.74	17.5303	15.5273	12.9434	11.0596	8.64844	6.66113	3.75684	0		772	9.28759	8.7474	7.32128	6.63662	6.25203	4.78567	2.61197
										49.04	39.7588	30.8955	22.9902	15.8008	9.72852	6.11719	2.72754	0		773	15.0306	11.7578	9.10052	7.38418	5.85891	4.75889	2.93343	0				51.84	17.5186	15.5107	12.9482	11.0547	8.66309	6.66113	3.74707	0		773	9.28425	8.74412	7.31776	6.63516	6.25352	4.78802	2.61327
										49.14	39.7588	30.9121	23.0029	15.8252	9.75	6.11426	2.73926	0		774	15.0276	11.7514	9.09242	7.37686	5.8541	4.7572	2.93276	0				51.94	17.5254	15.5254	12.957	11.0762	8.66699	6.66309	3.75	0		774	9.28093	8.74086	7.31426	6.63372	6.25502	4.79037	2.61457
										49.24	39.7705	30.9102	23.0117	15.8252	9.75488	6.12793	2.73047	0		775	15.0246	11.7451	9.08437	7.36959	5.84932	4.75553	2.93209	0				52.04	17.5352	15.5303	12.9668	11.0928	8.66504	6.66797	3.74707	0		775	9.27763	8.73763	7.31077	6.63229	6.25654	4.79273	2.61587
										49.34	39.7568	30.9219	23.0098	15.8418	9.76855	6.11621	2.74121	0		776	15.0217	11.7389	9.07636	7.36235	5.84456	4.75388	2.93143	0				52.14	17.5518	15.5439	12.9717	11.0928	8.67578	6.67871	3.75391	0		776	9.27435	8.73441	7.3073	6.63088	6.25806	4.79509	2.61718
										49.44	39.7656	30.9229	23.0215	15.835	9.76465	6.11426	2.73438	0		777	15.0188	11.7327	9.06841	7.35516	5.83984	4.75224	2.93079	0				52.24	17.5566	15.5498	12.9824	11.0908	8.67285	6.67773	3.75195	0		777	9.27109	8.73122	7.30386	6.62948	6.25958	4.79746	2.61848
										49.54	39.7637	30.9395	23.0469	15.8418	9.77051	6.13379	2.73145	0		778	15.016	11.7266	9.06049	7.348	5.83514	4.75063	2.93015	0				52.34	17.5596	15.5742	12.9785	11.0908	8.68164	6.67969	3.7627	0		778	9.26786	8.72804	7.30042	6.62809	6.26112	4.79984	2.61979
										49.64	39.7637	30.9473	23.0576	15.8545	9.78125	6.15039	2.73438	0		779	15.0133	11.7205	9.05263	7.34088	5.83048	4.74903	2.92953	0				52.44	17.5547	15.5879	12.9814	11.1016	8.68262	6.67969	3.75879	0		779	9.26464	8.72488	7.29701	6.62672	6.26267	4.80222	2.62111
										49.74	39.7656	30.9561	23.0635	15.8711	9.80469	6.1582	2.73242	0		780	15.0105	11.7145	9.04481	7.33381	5.82584	4.74745	2.92892	0				52.54	17.5635	15.5928	12.9814	11.0957	8.68652	6.67969	3.74512	0		780	9.26145	8.72175	7.29362	6.62536	6.26422	4.80461	2.62242
										49.84	39.7686	30.9688	23.0898	15.8926	9.8125	6.16699	2.73535	0		781	15.0079	11.7085	9.03703	7.32677	5.82123	4.74589	2.92831	0				52.64	17.5645	15.5928	12.9814	11.0996	8.68262	6.67578	3.75	0		781	9.25828	8.71863	7.29024	6.62402	6.26579	4.807	2.62374
										49.94	39.7783	30.9736	23.1006	15.9092	9.80762	6.16309	2.75391	0		782	15.0053	11.7026	9.02931	7.31977	5.81666	4.74435	2.92772	0				52.74	17.5645	15.5879	12.9863	11.1006	8.6748	6.67969	3.74414	0		782	9.25513	8.71554	7.28688	6.62268	6.26736	4.8094	2.62507
										50.04	39.7852	30.9761	23.1113	15.9248	9.81348	6.18164	2.75	0		783	15.0027	11.6967	9.02163	7.31281	5.81211	4.74282	2.92714	0				52.84	17.5742	15.5889	12.9912	11.1055	8.68164	6.68262	3.74512	0		783	9.25199	8.71246	7.28354	6.62137	6.26895	4.8118	2.62639
										50.14	39.7842	30.9766	23.1118	15.9434	9.83203	6.16553	2.7666	0		784	15.0002	11.6909	9.014	7.30589	5.80758	4.74131	2.92656	0				52.94	17.5781	15.6104	12.9863	11.1025	8.6875	6.69238	3.74902	0		784	9.24888	8.7094	7.28021	6.62006	6.27054	4.8142	2.62772
										50.24	39.7979	30.9883	23.125	15.939	9.82764	6.16602	2.75635	0		785	14.9978	11.6851	9.00641	7.29901	5.80309	4.73983	2.926	0				53.04	17.5811	15.6123	13.0088	11.1094	8.68652	6.69629	3.74707	0		785	9.24579	8.70637	7.2769	6.61877	6.27214	4.81662	2.62905
										50.34	39.7954	31.0088	23.1416	15.9395	9.82813	6.18457	2.73828	0		786	14.9954	11.6794	8.99886	7.29217	5.79863	4.73836	2.92545	0				53.14	17.5908	15.6221	13.0098	11.1094	8.6875	6.69434	3.75684	0		786	9.24273	8.70335	7.27361	6.61749	6.27375	4.81903	2.63038
										50.44	39.7793	31.0166	23.1572	15.9443	9.84473	6.19043	2.73535	0		787	14.993	11.6737	8.99137	7.28536	5.79419	4.7369	2.92491	0				53.24	17.5977	15.6289	13.0088	11.1055	8.69434	6.6875	3.76367	0		787	9.23968	8.70035	7.27034	6.61623	6.27536	4.82146	2.63172
										50.54	39.7881	31.0293	23.1748	15.958	9.85547	6.20801	2.75098	0		788	14.9907	11.668	8.98391	7.2786	5.78978	4.73547	2.92438	0				53.34	17.6074	15.6338	13.0127	11.0977	8.70898	6.69922	3.76172	0		788	9.23665	8.69737	7.26709	6.61498	6.27699	4.82388	2.63306
										50.64	39.79	31.0156	23.1875	15.9805	9.87988	6.20898	2.76855	0		789	14.9885	11.6625	8.97651	7.27187	5.7854	4.73405	2.92386	0				53.44	17.6123	15.627	13.0156	11.1084	8.71875	6.70215	3.75195	0		789	9.23364	8.69441	7.26385	6.61374	6.27863	4.82632	2.6344
										50.74	39.8047	31.0244	23.1904	16	9.89258	6.21191	2.75684	0		790	14.9863	11.6569	8.96915	7.26518	5.78105	4.73265	2.92334	0				53.54	17.6201	15.6416	13.0322	11.1221	8.7168	6.71973	3.7627	0		790	9.23066	8.69147	7.26063	6.61252	6.28027	4.82875	2.63574
										50.84	39.8105	31.0313	23.209	16.0029	9.87891	6.22754	2.75488	0		791	14.9842	11.6514	8.96183	7.25853	5.77673	4.73127	2.92284	0				53.64	17.6299	15.6563	13.0332	11.125	8.72852	6.72656	3.77637	0		791	9.22769	8.68855	7.25743	6.61131	6.28193	4.8312	2.63709
										50.94	39.8057	31.0391	23.2139	16.0166	9.89258	6.2207	2.7666	0		792	14.9821	11.646	8.95456	7.25192	5.77243	4.72991	2.92235	0				53.74	17.6445	15.6611	13.0498	11.127	8.73828	6.74121	3.77441	0		792	9.22474	8.68565	7.25424	6.61011	6.28359	4.83365	2.63844
										51.04	39.8262	31.0391	23.2285	16.0117	9.89746	6.22852	2.76367	0		793	14.98	11.6406	8.94733	7.24535	5.76817	4.72856	2.92187	0				53.84	17.6543	15.6777	13.0527	11.1377	8.74512	6.74805	3.78125	0		793	9.22182	8.68277	7.25107	6.60893	6.28526	4.8361	2.6398
										51.14	39.8145	31.042	23.2324	16.0244	9.89551	6.24512	2.75977	0		794	14.978	11.6353	8.94015	7.23881	5.76393	4.72724	2.9214	0				53.94	17.6738	15.6885	13.0713	11.1504	8.74609	6.75293	3.7959	0		794	9.21891	8.67991	7.24792	6.60776	6.28694	4.83856	2.64115
										51.24	39.8174	31.0547	23.2354	16.041	9.90039	6.24316	2.76074	0		795	14.9761	11.63	8.93301	7.23231	5.75971	4.72593	2.92094	0				54.04	17.6875	15.707	13.0645	11.1514	8.75293	6.74609	3.79785	0		795	9.21603	8.67707	7.24479	6.6066	6.28863	4.84102	2.64251
										51.34	39.8242	31.0605	23.248	16.0439	9.90625	6.25586	2.74219	0		796	14.9742	11.6247	8.92592	7.22585	5.75553	4.72463	2.92049	0				54.14	17.6924	15.7119	13.0674	11.1445	8.75684	6.75781	3.78613	0		796	9.21317	8.67425	7.24167	6.60546	6.29033	4.84349	2.64387
										51.44	39.8271	31.085	23.2598	16.0615	9.9209	6.25977	2.75	0		797	14.9724	11.6195	8.91887	7.21942	5.75137	4.72336	2.92005	0				54.24	17.6787	15.707	13.0781	11.1367	8.75586	6.74902	3.78418	0		797	9.21032	8.67144	7.23857	6.60433	6.29203	4.84596	2.64523
										51.54	39.8398	31.0869	23.2891	16.0674	9.92773	6.28418	2.76172	0		798	14.9706	11.6144	8.91186	7.21304	5.74724	4.7221	2.91962	0				54.34	17.6758	15.709	13.0723	11.1396	8.76953	6.75879	3.78809	0		798	9.2075	8.66866	7.23549	6.60321	6.29375	4.84844	2.6466
										51.64	39.8398	31.0879	23.293	16.0869	9.9541	6.28613	2.77441	0		799	14.9688	11.6093	8.9049	7.20669	5.74314	4.72086	2.9192	0				54.44	17.6787	15.708	13.0859	11.1416	8.76758	6.75781	3.78223	0		799	9.20469	8.66589	7.23242	6.6021	6.29547	4.85093	2.64797
										51.74	39.8643	31.1025	23.2988	16.1055	9.96777	6.29199	2.78027	0		800	14.9671	11.6042	8.89798	7.20037	5.73906	4.71963	2.91878	0				54.54	17.6885	15.7217	13.0762	11.1396	8.76953	6.76953	3.79297	0		800	9.20191	8.66315	7.22937	6.60101	6.2972	4.85342	2.64934
										51.84	39.8701	31.1094	23.3213	16.1084	9.96875	6.29688	2.76953	0		801	14.9655	11.5992	8.8911	7.1941	5.73502	4.71843	2.91838	0				54.64	17.6904	15.7197	13.0859	11.1416	8.76172	6.75781	3.78125	0		801	9.19915	8.66042	7.22634	6.59994	6.29894	4.85591	2.65072
										51.94	39.8711	31.1211	23.3398	16.124	10.0029	6.31152	2.78418	0		802	14.9639	11.5943	8.88427	7.18786	5.73099	4.71724	2.91799	0				54.74	17.7002	15.7314	13.0889	11.1465	8.75977	6.7627	3.78418	0		802	9.1964	8.65771	7.22333	6.59887	6.30069	4.85841	2.6521
										52.04	39.8955	31.1289	23.3398	16.1504	10.0244	6.31738	2.79395	0		803	14.9624	11.5894	8.87748	7.18166	5.727	4.71606	2.91761	0				54.84	17.7051	15.7383	13.0977	11.1553	8.76465	6.77734	3.79395	0		803	9.19368	8.65502	7.22033	6.59782	6.30245	4.86091	2.65348
										52.14	39.917	31.1328	23.3496	16.1709	10.0264	6.31055	2.80957	0		804	14.9609	11.5845	8.87074	7.17549	5.72303	4.71491	2.91724	0				54.94	17.7139	15.7432	13.0957	11.1514	8.77246	6.78125	3.79785	0		804	9.19097	8.65235	7.21735	6.59678	6.30422	4.86342	2.65486
										52.24	39.9189	31.1436	23.3613	16.1738	10.0293	6.32227	2.80957	0		805	14.9594	11.5797	8.86403	7.16936	5.71909	4.71377	2.91687	0				55.04	17.7178	15.7451	13.1055	11.1611	8.76953	6.76465	3.7959	0		805	9.18829	8.6497	7.21438	6.59575	6.30599	4.86593	2.65624
										52.34	39.9141	31.1621	23.3672	16.1855	10.043	6.32324	2.81445	0		806	14.958	11.5749	8.85737	7.16327	5.71518	4.71265	2.91652	0				55.14	17.7314	15.7529	13.0957	11.1631	8.79102	6.79395	3.79297	0		806	9.18563	8.64706	7.21144	6.59474	6.30777	4.86845	2.65763
										52.44	39.9258	31.1582	23.3789	16.1914	10.0488	6.31836	2.80762	0		807	14.9567	11.5702	8.85076	7.15721	5.71129	4.71154	2.91618	0				55.24	17.7383	15.7432	13.1172	11.1807	8.78613	6.78613	3.77637	0		807	9.18298	8.64445	7.20851	6.59374	6.30957	4.87098	2.65902
										52.54	39.9248	31.1611	23.3867	16.2031	10.0605	6.32324	2.80273	0		808	14.9554	11.5655	8.84418	7.15119	5.70743	4.71046	2.91584	0				55.34	17.749	15.7607	13.1074	11.1797	8.7793	6.78027	3.79395	0		808	9.18036	8.64185	7.20559	6.59275	6.31137	4.87351	2.66042
										52.64	39.9434	31.1729	23.3896	16.2109	10.0684	6.33105	2.81543	0		809	14.9541	11.5609	8.83765	7.1452	5.70359	4.70938	2.91552	0				55.44	17.7363	15.7676	13.1035	11.1807	8.78418	6.79395	3.79004	0		809	9.17775	8.63928	7.20269	6.59178	6.31317	4.87604	2.66181
										52.74	39.9434	31.1748	23.4082	16.2139	10.0635	6.33789	2.81641	0		810	14.9529	11.5563	8.83116	7.13925	5.69979	4.70833	2.9152	0				55.54	17.7344	15.7705	13.1172	11.1826	8.7959	6.80664	3.78613	0		810	9.17517	8.63672	7.19981	6.59082	6.31499	4.87858	2.66321
										52.84	39.9463	31.1875	23.4102	16.2324	10.082	6.33203	2.83398	0		811	14.9517	11.5517	8.82471	7.13334	5.696	4.70729	2.9149	0				55.64	17.751	15.7773	13.1299	11.1953	8.79883	6.80859	3.7959	0		811	9.1726	8.63418	7.19695	6.58987	6.31682	4.88112	2.66461
										52.94	39.9531	31.1924	23.4209	16.2295	10.082	6.33105	2.82227	0		812	14.9506	11.5472	8.8183	7.12746	5.69225	4.70627	2.9146	0				55.74	17.7676	15.7988	13.1416	11.207	8.80371	6.81641	3.7959	0		812	9.17005	8.63166	7.1941	6.58893	6.31865	4.88367	2.66602
										53.04	39.9482	31.1992	23.4424	16.2354	10.0977	6.35254	2.83301	0		813	14.9496	11.5428	8.81194	7.12162	5.68852	4.70526	2.91431	0				55.84	17.7627	15.8018	13.1445	11.2021	8.7959	6.82129	3.79785	0		813	9.16753	8.62916	7.19127	6.58801	6.32049	4.88622	2.66743
										53.14	39.9492	31.2031	23.4492	16.2568	10.1338	6.35156	2.84668	0		814	14.9485	11.5384	8.80561	7.11581	5.68481	4.70428	2.91404	0				55.94	17.7637	15.8145	13.1348	11.2031	8.79199	6.82813	3.7959	0		814	9.16502	8.62667	7.18845	6.5871	6.32234	4.88878	2.66884
										53.24	39.9775	31.2109	23.4609	16.2666	10.1406	6.35156	2.8418	0		815	14.9476	11.534	8.79933	7.11004	5.68114	4.7033	2.91377	0				56.04	17.7588	15.8242	13.1445	11.2148	8.79492	6.83105	3.78125	0		815	9.16253	8.62421	7.18566	6.5862	6.3242	4.89134	2.67025
										53.34	39.9814	31.2188	23.4717	16.2734	10.1523	6.3623	2.85352	0		816	14.9467	11.5297	8.79309	7.1043	5.67748	4.70235	2.91351	0				56.14	17.7734	15.8291	13.1543	11.2227	8.80176	6.83301	3.78418	0		816	9.16006	8.62176	7.18287	6.58532	6.32607	4.89391	2.67166
										53.44	39.9746	31.2334	23.4932	16.293	10.1553	6.38379	2.85645	0		817	14.9458	11.5254	8.78689	7.0986	5.67386	4.70141	2.91326	0				56.24	17.79	15.8389	13.1494	11.2324	8.80371	6.83301	3.79395	0		817	9.15761	8.61933	7.18011	6.58445	6.32795	4.89648	2.67308
										53.54	39.9854	31.2295	23.5029	16.3125	10.1719	6.38867	2.86328	0		818	14.9449	11.5212	8.78073	7.09293	5.67026	4.70048	2.91302	0				56.34	17.7852	15.8408	13.1543	11.2295	8.81836	6.85742	3.80566	0		818	9.15518	8.61692	7.17736	6.58359	6.32983	4.89906	2.6745
										53.64	40.0088	31.2334	23.501	16.3301	10.1797	6.37988	2.85742	0		819	14.9442	11.517	8.77462	7.0873	5.66668	4.69958	2.91279	0				56.44	17.79	15.8408	13.1709	11.2461	8.80859	6.84082	3.80078	0		819	9.15277	8.61453	7.17463	6.58274	6.33172	4.90164	2.67592
										53.74	40.0098	31.2539	23.5078	16.333	10.1797	6.3916	2.85254	0		820	14.9434	11.5129	8.76854	7.0817	5.66313	4.69869	2.91257	0				56.54	17.8193	15.8506	13.1514	11.2363	8.80371	6.84473	3.81543	0		820	9.15038	8.61215	7.17191	6.58191	6.33362	4.90423	2.67735
										53.84	40.0049	31.248	23.5195	16.3418	10.1797	6.39551	2.85645	0		821	14.9427	11.5088	8.7625	7.07614	5.6596	4.69781	2.91235	0				56.64	17.8164	15.8525	13.1563	11.2529	8.81641	6.85059	3.80566	0		821	9.14801	8.6098	7.16921	6.58108	6.33553	4.90682	2.67878
										53.94	40.0117	31.2656	23.5303	16.3467	10.1963	6.4082	2.85938	0		822	14.9421	11.5047	8.75651	7.07061	5.65611	4.69695	2.91215	0				56.74	17.8135	15.8525	13.1621	11.2627	8.83008	6.86719	3.79785	0		822	9.14566	8.60746	7.16652	6.58027	6.33745	4.90942	2.68021
										54.04	40.0166	31.2744	23.5469	16.3594	10.209	6.42285	2.86621	0		823	14.9415	11.5007	8.75056	7.06511	5.65263	4.69611	2.91196	0				56.84	17.8359	15.8594	13.1758	11.2725	8.83105	6.86719	3.80762	0		823	9.14332	8.60514	7.16386	6.57948	6.33937	4.91202	2.68164
										54.14	40.0293	31.2695	23.5488	16.3789	10.2236	6.42285	2.87598	0		824	14.9409	11.4967	8.74464	7.05965	5.64918	4.69528	2.91177	0				56.94	17.8506	15.8652	13.1689	11.2607	8.84277	6.87012	3.81543	0		824	9.14101	8.60284	7.1612	6.57869	6.34131	4.91463	2.68308
										54.24	40.0439	31.2891	23.5566	16.3877	10.2275	6.43555	2.87109	0		825	14.9404	11.4928	8.73877	7.05423	5.64576	4.69447	2.91159	0				57.04	17.8516	15.8604	13.1855	11.2588	8.8623	6.8916	3.81348	0		825	9.13871	8.60056	7.15857	6.57792	6.34325	4.91724	2.68451
										54.34	40.043	31.2891	23.5713	16.3887	10.2334	6.44238	2.87109	0		826	14.9399	11.4889	8.73293	7.04884	5.64236	4.69367	2.91143	0				57.14	17.8633	15.8623	13.2002	11.2803	8.85645	6.88379	3.8125	0		826	9.13643	8.59829	7.15595	6.57716	6.3452	4.91985	2.68596
										54.44	40.0391	31.3057	23.5781	16.4033	10.2549	6.45703	2.87402	0		827	14.9395	11.4851	8.72714	7.04348	5.63898	4.69289	2.91127	0				57.24	17.8906	15.8799	13.1807	11.2754	8.86426	6.88672	3.82324	0		827	9.13417	8.59605	7.15334	6.57641	6.34716	4.92247	2.6874
										54.54	40.0557	31.3037	23.5898	16.415	10.2617	6.48242	2.87598	0		828	14.9391	11.4813	8.72138	7.03815	5.63563	4.69213	2.91112	0				57.34	17.8848	15.875	13.1924	11.2773	8.87109	6.89063	3.82227	0		828	9.13194	8.59382	7.15076	6.57568	6.34912	4.9251	2.68885
										54.64	40.0654	31.3018	23.5977	16.4258	10.2783	6.47559	2.88477	0		829	14.9388	11.4776	8.71567	7.03286	5.63231	4.69138	2.91098	0				57.44	17.9063	15.8818	13.1953	11.2842	8.85938	6.88672	3.83887	0		829	9.12971	8.59161	7.14818	6.57496	6.3511	4.92773	2.69029
										54.74	40.084	31.3154	23.6025	16.4287	10.2881	6.46875	2.88086	0		830	14.9385	11.4739	8.70999	7.0276	5.62901	4.69065	2.91085	0				57.54	17.9014	15.8848	13.1904	11.2871	8.86133	6.89063	3.83496	0		830	9.12751	8.58941	7.14563	6.57425	6.35308	4.93036	2.69175
										54.84	40.0811	31.3105	23.624	16.4297	10.2842	6.4834	2.87109	0		831	14.9383	11.4702	8.70436	7.02238	5.62573	4.68993	2.91072	0				57.64	17.8965	15.8867	13.1895	11.292	8.8623	6.89844	3.83008	0		831	9.12533	8.58724	7.14309	6.57355	6.35507	4.933	2.6932
										54.94	40.0771	31.3232	23.626	16.458	10.3057	6.49023	2.87598	0		832	14.9381	11.4666	8.69876	7.01719	5.62248	4.68923	2.91061	0				57.74	17.9063	15.8955	13.1904	11.2969	8.86914	6.91309	3.84375	0		832	9.12317	8.58508	7.14056	6.57286	6.35707	4.93565	2.69466
										55.04	40.0869	31.3281	23.6289	16.4697	10.3145	6.49707	2.875	0		833	14.9379	11.463	8.6932	7.01203	5.61926	4.68854	2.91051	0				57.84	17.916	15.8936	13.2119	11.3086	8.88184	6.91797	3.83887	0		833	9.12102	8.58294	7.13805	6.57219	6.35907	4.93829	2.69611
										55.14	40.0938	31.332	23.6318	16.4805	10.3242	6.49023	2.8877	0		834	14.9378	11.4595	8.68768	7.0069	5.61605	4.68787	2.91041	0				57.94	17.9424	15.918	13.2119	11.2949	8.86719	6.91797	3.84668	0		834	9.11889	8.58082	7.13556	6.57153	6.36109	4.94095	2.69758
										55.24	40.1064	31.3428	23.6484	16.4873	10.3223	6.50488	2.87793	0		835	14.9378	11.456	8.6822	7.00181	5.61287	4.68721	2.91032	0				58.04	17.9434	15.9209	13.2031	11.2979	8.88574	6.92578	3.84766	0		835	9.11679	8.57871	7.13308	6.57088	6.36311	4.9436	2.69904
										55.34	40.1133	31.3496	23.6563	16.4951	10.3369	6.51074	2.88281	0		836	14.9377	11.4525	8.67676	6.99675	5.60972	4.68657	2.91024	0				58.14	17.9268	15.9092	13.2178	11.3096	8.87402	6.92285	3.83984	0		836	9.11469	8.57662	7.13062	6.57024	6.36514	4.94627	2.70051
										55.44	40.1201	31.3467	23.6797	16.5078	10.3496	6.52441	2.88867	0		837	14.9378	11.4491	8.67136	6.99173	5.60659	4.68595	2.91017	0				58.24	17.9473	15.9238	13.2148	11.3086	8.87402	6.9209	3.84961	0		837	9.11262	8.57455	7.12818	6.56961	6.36718	4.94894	2.70197
										55.54	40.1279	31.3516	23.6797	16.5137	10.3613	6.51465	2.89258	0		838	14.9378	11.4457	8.66599	6.98673	5.60348	4.68534	2.91011	0				58.34	17.9404	15.9229	13.2363	11.3164	8.88184	6.93359	3.84668	0		838	9.11057	8.5725	7.12575	6.569	6.36922	4.95161	2.70345
										55.64	40.123	31.3486	23.6797	16.5137	10.3584	6.51953	2.87793	0		839	14.9379	11.4424	8.66066	6.98177	5.6004	4.68474	2.91006	0				58.44	17.9648	15.9326	13.2441	11.3164	8.89355	6.92578	3.85156	0		839	9.10854	8.57047	7.12333	6.5684	6.37128	4.95428	2.70492
										55.74	40.123	31.3613	23.6797	16.5254	10.3633	6.5166	2.88477	0		840	14.9381	11.4391	8.65538	6.97684	5.59734	4.68416	2.91001	0				58.54	17.9814	15.9336	13.2412	11.3193	8.89355	6.93457	3.85938	0		840	9.10652	8.56845	7.12093	6.56781	6.37334	4.95696	2.7064
										55.84	40.1348	31.3525	23.6992	16.5303	10.3682	6.51465	2.87793	0		841	14.9383	11.4359	8.65013	6.97195	5.59431	4.6836	2.90998	0				58.64	17.9912	15.9492	13.248	11.3457	8.90527	6.94531	3.86328	0		841	9.10452	8.56645	7.11855	6.56723	6.37541	4.95965	2.70788
										55.94	40.1367	31.376	23.6992	16.543	10.3779	6.51563	2.88281	0		842	14.9385	11.4327	8.64491	6.96708	5.5913	4.68305	2.90995	0				58.74	18.0156	15.957	13.2588	11.3623	8.91016	6.96875	3.87109	0		842	9.10254	8.56447	7.11618	6.56667	6.37749	4.96234	2.70936
										56.04	40.1426	31.3936	23.7158	16.5459	10.374	6.5332	2.88574	0		843	14.9388	11.4295	8.63974	6.96225	5.58831	4.68251	2.90993	0				58.84	18.0283	15.9648	13.2754	11.3721	8.91992	6.97559	3.88281	0		843	9.10058	8.5625	7.11383	6.56612	6.37957	4.96503	2.71084
										56.14	40.1338	31.3984	23.7305	16.5645	10.3926	6.53418	2.88477	0		844	14.9391	11.4264	8.6346	6.95745	5.58534	4.68199	2.90992	0				58.94	18.0439	15.9814	13.292	11.374	8.92578	6.96484	3.88281	0		844	9.09864	8.56056	7.11149	6.56558	6.38167	4.96773	2.71233
										56.24	40.1523	31.4121	23.7305	16.5742	10.4072	6.53906	2.88574	0		845	14.9395	11.4233	8.6295	6.95268	5.5824	4.68149	2.90992	0				59.04	18.0615	16	13.291	11.3701	8.93945	6.97363	3.88574	0		845	9.09671	8.55863	7.10917	6.56505	6.38377	4.97044	2.71382
										56.34	40.165	31.4199	23.7422	16.5723	10.417	6.53906	2.88281	0		846	14.9399	11.4203	8.62444	6.94795	5.57949	4.681	2.90992	0				59.14	18.0771	15.999	13.3047	11.3799	8.9541	6.98535	3.88379	0		846	9.09481	8.55671	7.10686	6.56453	6.38588	4.97315	2.71531
										56.44	40.1592	31.4229	23.7568	16.584	10.4336	6.55078	2.8916	0		847	14.9404	11.4173	8.61942	6.94324	5.57659	4.68052	2.90994	0				59.24	18.0791	16.0205	13.3115	11.3916	8.96289	6.98047	3.89063	0		847	9.09292	8.55482	7.10457	6.56402	6.38799	4.97586	2.7168
										56.54	40.1543	31.4326	23.7549	16.6055	10.4482	6.55371	2.89746	0		848	14.9408	11.4143	8.61443	6.93857	5.57372	4.68006	2.90996	0				59.34	18.0977	16.0273	13.3184	11.4033	8.96875	6.9834	3.89941	0		848	9.09105	8.55294	7.10229	6.56353	6.39012	4.97858	2.7183
										56.64	40.1738	31.4248	23.7646	16.6133	10.4492	6.55176	2.89063	0		849	14.9414	11.4114	8.60948	6.93393	5.57087	4.67961	2.90999	0				59.44	18.1025	16.0361	13.3281	11.4131	8.96289	6.98828	3.89746	0		849	9.0892	8.55108	7.10003	6.56305	6.39225	4.9813	2.7198
										56.74	40.1768	31.4346	23.7529	16.6279	10.4658	6.56152	2.8877	0		850	14.942	11.4085	8.60457	6.92931	5.56805	4.67918	2.91003	0				59.54	18.1133	16.0469	13.333	11.418	8.95508	6.99609	3.90723	0		850	9.08736	8.54923	7.09779	6.56258	6.39439	4.98403	2.7213
										56.84	40.1787	31.4492	23.7744	16.6279	10.4785	6.5752	2.89258	0		851	14.9426	11.4057	8.59969	6.92474	5.56525	4.67876	2.91008	0				59.64	18.1289	16.0459	13.3369	11.4092	8.96875	7.00293	3.90918	0		851	9.08554	8.54741	7.09556	6.56212	6.39654	4.98676	2.7228
										56.94	40.1719	31.4609	23.7744	16.6377	10.4932	6.58691	2.89551	0		852	14.9432	11.4029	8.59485	6.92019	5.56247	4.67836	2.91014	0				59.74	18.1279	16.0547	13.3525	11.4189	8.97266	7.0127	3.91309	0		852	9.08375	8.5456	7.09334	6.56167	6.39869	4.98949	2.72431
										57.04	40.1787	31.457	23.7842	16.6406	10.502	6.5918	2.90234	0		853	14.9439	11.4001	8.59005	6.91567	5.55971	4.67797	2.9102	0				59.84	18.1416	16.0713	13.3555	11.4346	8.95898	7.0127	3.91797	0		853	9.08197	8.5438	7.09114	6.56124	6.40086	4.99223	2.72581
										57.14	40.1934	31.4531	23.7969	16.6523	10.499	6.60254	2.89746	0		854	14.9447	11.3974	8.58528	6.91118	5.55698	4.6776	2.91028	0				59.94	18.1514	16.085	13.3457	11.4131	8.97852	7.02637	3.92676	0		854	9.0802	8.54203	7.08896	6.56081	6.40303	4.99498	2.72732
										57.24	40.2021	31.4639	23.8086	16.665	10.5029	6.62109	2.90332	0		855	14.9455	11.3947	8.58055	6.90673	5.55427	4.67724	2.91036	0				60.04	18.1416	16.0664	13.3604	11.4404	8.96582	7.00781	3.91016	0		855	9.07846	8.54027	7.08679	6.5604	6.4052	4.99773	2.72884
										57.34	40.1992	31.4854	23.8281	16.6787	10.5166	6.63379	2.90918	0		856	14.9463	11.3921	8.57586	6.9023	5.55158	4.67689	2.91045	0				60.14	18.1543	16.0859	13.3525	11.4307	8.97559	7.02051	3.92188	0		856	9.07673	8.53852	7.08463	6.56	6.40739	5.00048	2.73035
										57.44	40.2197	31.4805	23.8447	16.6963	10.5342	6.65527	2.91504	0		857	14.9471	11.3895	8.5712	6.89791	5.54891	4.67656	2.91054	0				60.24	18.1514	16.0859	13.3652	11.4424	8.97754	7.02637	3.91016	0		857	9.07502	8.5368	7.08249	6.55961	6.40958	5.00324	2.73187
										57.54	40.2373	31.5	23.8379	16.7178	10.5479	6.64355	2.93359	0		858	14.9481	11.3869	8.56658	6.89355	5.54627	4.67624	2.91065	0				60.34	18.1709	16.0859	13.374	11.4521	8.98828	7.03027	3.92676	0		858	9.07333	8.53509	7.08037	6.55924	6.41179	5.006	2.73339
										57.64	40.2588	31.4951	23.8496	16.7061	10.5293	6.6582	2.92188	0		859	14.949	11.3844	8.56199	6.88921	5.54365	4.67594	2.91076	0				60.44	18.1758	16.0977	13.3799	11.46	8.99121	7.03223	3.92871	0		859	9.07165	8.5334	7.07826	6.55887	6.41399	5.00877	2.73491
										57.74	40.2402	31.498	23.8613	16.7207	10.5439	6.66211	2.93359	0		860	14.95	11.3819	8.55744	6.88491	5.54105	4.67565	2.91088	0				60.54	18.1787	16.1006	13.3779	11.4551	8.99512	7.03906	3.93359	0		860	9.07	8.53172	7.07616	6.55852	6.41621	5.01154	2.73644
										57.84	40.2598	31.5098	23.8691	16.7324	10.5508	6.66992	2.93359	0		861	14.951	11.3795	8.55293	6.88064	5.53847	4.67538	2.91101	0				60.64	18.1738	16.1035	13.3984	11.4688	8.99805	7.04199	3.92676	0		861	9.06836	8.53006	7.07408	6.55817	6.41843	5.01431	2.73797
										57.94	40.2715	31.5049	23.8828	16.7402	10.5557	6.68164	2.94141	0		862	14.9521	11.377	8.54845	6.8764	5.53592	4.67512	2.91115	0				60.74	18.1973	16.1211	13.3994	11.4717	9.00488	7.04883	3.93164	0		862	9.06674	8.52842	7.07202	6.55784	6.42067	5.01709	2.7395
										58.04	40.2793	31.5264	23.8857	16.749	10.5693	6.68457	2.94141	0		863	14.9532	11.3747	8.544	6.87218	5.53339	4.67487	2.9113	0				60.84	18.2031	16.1318	13.4082	11.4707	9.02344	7.05371	3.94238	0		863	9.06513	8.52679	7.06996	6.55752	6.4229	5.01988	2.74103
										58.14	40.293	31.5313	23.9072	16.75	10.5674	6.69922	2.94141	0		864	14.9543	11.3723	8.53959	6.868	5.53088	4.67464	2.91145	0				60.94	18.209	16.1387	13.4229	11.4834	9.02441	7.0498	3.94141	0		864	9.06354	8.52518	7.06793	6.55721	6.42515	5.02266	2.74256
										58.24	40.2881	31.5439	23.9121	16.7734	10.5889	6.70605	2.95313	0		865	14.9555	11.37	8.53522	6.86385	5.52839	4.67442	2.91161	0				61.04	18.2236	16.1553	13.4063	11.4766	9.04199	7.05176	3.95313	0		865	9.06198	8.52359	7.06591	6.55692	6.4274	5.02546	2.7441
										58.34	40.3096	31.5508	23.9199	16.7734	10.5889	6.7041	2.95117	0		866	14.9567	11.3678	8.53088	6.85973	5.52592	4.67421	2.91178	0				61.14	18.2246	16.1563	13.416	11.4795	9.04883	7.06152	3.96094	0		866	9.06042	8.52201	7.0639	6.55663	6.42967	5.02825	2.74564
										58.44	40.3145	31.5732	23.9336	16.7813	10.5918	6.71094	2.93945	0		867	14.958	11.3656	8.52658	6.85563	5.52348	4.67402	2.91196	0				61.24	18.2314	16.1484	13.4287	11.4873	9.05859	7.06348	3.96094	0		867	9.05889	8.52046	7.06191	6.55636	6.43193	5.03106	2.74718
										58.54	40.3223	31.5752	23.9395	16.7979	10.6016	6.73047	2.95801	0		868	14.9593	11.3634	8.52231	6.85157	5.52105	4.67384	2.91214	0				61.34	18.2441	16.1543	13.4385	11.501	9.06152	7.06641	3.97266	0		868	9.05737	8.51891	7.05993	6.5561	6.43421	5.03386	2.74873
										58.64	40.3359	31.5781	23.9512	16.8271	10.6162	6.73047	2.9707	0		869	14.9607	11.3612	8.51807	6.84753	5.51865	4.67368	2.91234	0				61.44	18.2393	16.1611	13.4482	11.501	9.07031	7.08301	3.97559	0		869	9.05587	8.51739	7.05797	6.55584	6.43649	5.03667	2.75027
										58.74	40.3301	31.585	23.959	16.8408	10.6211	6.7334	2.97461	0		870	14.962	11.3591	8.51387	6.84353	5.51627	4.67353	2.91254	0				61.54	18.2539	16.1641	13.4453	11.4961	9.08301	7.08496	3.99023	0		870	9.05439	8.51587	7.05602	6.5556	6.43879	5.03949	2.75182
										58.84	40.334	31.583	23.9658	16.8418	10.6289	6.72363	2.9707	0		871	14.9635	11.3571	8.50971	6.83955	5.51391	4.67339	2.91274	0				61.64	18.2627	16.1729	13.4619	11.5156	9.08301	7.0752	3.98438	0		871	9.05292	8.51438	7.05409	6.55537	6.44108	5.04231	2.75337
										58.94	40.3418	31.6016	23.9512	16.8486	10.626	6.71875	2.96973	0		872	14.9649	11.355	8.50558	6.83561	5.51158	4.67327	2.91296	0				61.74	18.2803	16.1992	13.4551	11.5156	9.08496	7.07324	3.99023	0		872	9.05147	8.5129	7.05217	6.55516	6.44339	5.04513	2.75493
										59.04	40.3486	31.6133	23.9707	16.832	10.6211	6.73828	2.96484	0		873	14.9664	11.353	8.50148	6.83169	5.50926	4.67316	2.91318	0				61.84	18.2832	16.1953	13.4648	11.5127	9.09668	7.08105	3.98535	0		873	9.05004	8.51144	7.05026	6.55495	6.4457	5.04796	2.75648
										59.14	40.334	31.6094	23.9805	16.8516	10.6357	6.74023	2.97266	0		874	14.968	11.3511	8.49742	6.8278	5.50697	4.67306	2.91342	0				61.94	18.2891	16.2041	13.4814	11.5254	9.09961	7.08301	3.98047	0		874	9.04863	8.51	7.04837	6.55475	6.44802	5.05079	2.75804
										59.24	40.3535	31.626	23.9883	16.8633	10.6523	6.74805	2.97949	0		875	14.9695	11.3492	8.49339	6.82394	5.50469	4.67298	2.91365	0				62.04	18.2949	16.2168	13.4863	11.5205	9.10059	7.08887	3.99219	0		875	9.04723	8.50857	7.0465	6.55457	6.45035	5.05362	2.7596
										59.34	40.3633	31.6387	23.9932	16.8711	10.6484	6.76172	2.98535	0		876	14.9711	11.3473	8.4894	6.82011	5.50244	4.67291	2.9139	0				62.14	18.3018	16.2236	13.4922	11.54	9.1123	7.11816	3.99219	0		876	9.04585	8.50715	7.04463	6.5544	6.45269	5.05646	2.76116
										59.44	40.3711	31.627	24.0225	16.8877	10.6602	6.76074	3.00879	0		877	14.9728	11.3454	8.48543	6.81631	5.50021	4.67286	2.91416	0				62.24	18.3125	16.2295	13.5137	11.5498	9.12207	7.12207	3.99512	0		877	9.04449	8.50576	7.04279	6.55423	6.45503	5.05931	2.76273
										59.54	40.3799	31.6357	24.0176	16.9004	10.668	6.76758	3.00977	0		878	14.9745	11.3436	8.48151	6.81254	5.498	4.67281	2.91442	0				62.34	18.3389	16.2471	13.54	11.5566	9.12793	7.12109	4.0127	0		878	9.04314	8.50438	7.04095	6.55408	6.45738	5.06216	2.7643
										59.64	40.3896	31.6484	24.0293	16.9004	10.6602	6.77637	2.99707	0		879	14.9762	11.3419	8.47761	6.80879	5.49581	4.67278	2.91469	0				62.44	18.3535	16.2656	13.5371	11.5615	9.13867	7.13184	4.0166	0		879	9.04181	8.50301	7.03913	6.55394	6.45973	5.06501	2.76586
										59.74	40.3711	31.665	24.0371	16.9121	10.6719	6.77734	2.99219	0		880	14.978	11.3401	8.47375	6.80507	5.49364	4.67277	2.91496	0				62.54	18.3643	16.2705	13.5518	11.583	9.13574	7.13672	4.01172	0		880	9.04049	8.50166	7.03733	6.55381	6.4621	5.06787	2.76744
										59.84	40.3828	31.6631	24.0537	16.9248	10.6846	6.78613	3	0		881	14.9798	11.3384	8.46993	6.80138	5.4915	4.67277	2.91525	0				62.64	18.3818	16.2939	13.542	11.5928	9.13086	7.12891	4.02637	0		881	9.0392	8.50033	7.03554	6.55369	6.46447	5.07073	2.76901
										59.94	40.3906	31.6592	24.0664	16.9482	10.708	6.79883	3.00879	0		882	14.9816	11.3368	8.46613	6.79772	5.48937	4.67278	2.91554	0				62.74	18.3867	16.2988	13.5449	11.5781	9.14844	7.1416	4.02637	0		882	9.03792	8.49901	7.03376	6.55359	6.46685	5.07359	2.77059
										60.04	40.3994	31.6777	24.0537	16.9609	10.7207	6.79688	3.02148	0		883	14.9835	11.3351	8.46237	6.79409	5.48726	4.6728	2.91584	0				62.84	18.3818	16.3018	13.5596	11.5977	9.16016	7.14844	4.0166	0		883	9.03666	8.49771	7.032	6.55349	6.46923	5.07646	2.77217
										60.14	40.4141	31.6719	24.0664	16.959	10.707	6.79883	3.00781	0		884	14.9854	11.3335	8.45864	6.79049	5.48518	4.67283	2.91615	0				62.94	18.3916	16.3115	13.5811	11.6074	9.15234	7.14844	4.03125	0		884	9.03541	8.49642	7.03025	6.55341	6.47163	5.07934	2.77375
										60.24	40.4004	31.6787	24.0635	16.9629	10.7158	6.80371	3.02148	0		885	14.9874	11.332	8.45495	6.78691	5.48311	4.67288	2.91646	0				63.04	18.4063	16.3145	13.5859	11.6123	9.14746	7.14063	4.0332	0		885	9.03418	8.49516	7.02852	6.55333	6.47403	5.08222	2.77533
										60.34	40.4072	31.668	24.0771	16.9727	10.7061	6.81738	3.01855	0		886	14.9894	11.3304	8.45129	6.78336	5.48107	4.67295	2.91678	0				63.14	18.4033	16.3232	13.5908	11.6143	9.1377	7.14063	4.03809	0		886	9.03297	8.4939	7.0268	6.55327	6.47643	5.0851	2.77692
										60.44	40.4072	31.6797	24.083	16.9844	10.7197	6.81543	3.02051	0		887	14.9914	11.329	8.44766	6.77984	5.47904	4.67302	2.91711	0				63.24	18.3984	16.333	13.5898	11.6191	9.14844	7.14063	4.03125	0		887	9.03177	8.49266	7.0251	6.55321	6.47885	5.08798	2.7785
										60.54	40.4092	31.6875	24.1016	16.9922	10.7305	6.82715	3.02637	0		888	14.9935	11.3275	8.44406	6.77635	5.47704	4.67311	2.91745	0				63.34	18.4102	16.3516	13.584	11.6221	9.15723	7.13867	4.03516	0		888	9.03059	8.49144	7.0234	6.55317	6.48127	5.09088	2.78009
										60.64	40.415	31.6914	24.1094	17.0068	10.7539	6.81836	3.03125	0		889	14.9956	11.3261	8.4405	6.77288	5.47505	4.67321	2.91779	0				63.44	18.4092	16.3398	13.5928	11.627	9.16797	7.14453	4.03125	0		889	9.02943	8.49023	7.02173	6.55314	6.4837	5.09377	2.78169
										60.74	40.4238	31.6846	24.124	17.0166	10.7617	6.83008	3.03613	0		890	14.9977	11.3247	8.43697	6.76945	5.47309	4.67332	2.91814	0				63.54	18.4063	16.3496	13.5918	11.6299	9.16309	7.1416	4.0332	0		890	9.02828	8.48904	7.02006	6.55312	6.48613	5.09667	2.78328
										60.84	40.4316	31.6914	24.1387	17.0156	10.7686	6.83789	3.03809	0		891	14.9999	11.3234	8.43347	6.76603	5.47115	4.67345	2.9185	0				63.64	18.417	16.3486	13.5908	11.6396	9.16309	7.15332	4.02734	0		891	9.02715	8.48787	7.01841	6.55311	6.48858	5.09957	2.78488
										60.94	40.4453	31.6895	24.1357	17.0234	10.7715	6.84668	3.05078	0		892	15.0021	11.3221	8.43	6.76265	5.46922	4.67359	2.91886	0				63.74	18.4307	16.3506	13.5986	11.6426	9.16016	7.14844	4.03125	0		892	9.02604	8.48671	7.01678	6.55311	6.49102	5.10248	2.78647
										61.04	40.4414	31.6846	24.1318	17.0381	10.7715	6.83789	3.0625	0		893	15.0043	11.3208	8.42656	6.75929	5.46732	4.67374	2.91924	0				63.84	18.4385	16.3574	13.6035	11.6533	9.1582	7.15137	4.0293	0		893	9.02494	8.48556	7.01515	6.55312	6.49348	5.10539	2.78808
										61.14	40.4404	31.6914	24.1338	17.043	10.7695	6.83789	3.05078	0		894	15.0066	11.3195	8.42316	6.75597	5.46544	4.6739	2.91962	0				63.94	18.4492	16.3711	13.6104	11.6543	9.16602	7.16797	4.03516	0		894	9.02386	8.48444	7.01355	6.55315	6.49595	5.1083	2.78968
										61.24	40.4336	31.7061	24.1484	17.0283	10.7666	6.85645	3.04297	0		895	15.0089	11.3183	8.41979	6.75266	5.46357	4.67408	2.92	0				64.04	18.4482	16.3652	13.625	11.6563	9.17969	7.17285	4.0293	0		895	9.02279	8.48332	7.01195	6.55318	6.49842	5.11122	2.79128
										61.34	40.4219	31.6895	24.168	17.0381	10.7764	6.86133	3.04785	0		896	15.0113	11.3172	8.41645	6.74939	5.46173	4.67427	2.9204	0				64.14	18.4648	16.3682	13.6299	11.6611	9.17969	7.17676	4.02441	0		896	9.02175	8.48222	7.01037	6.55322	6.50089	5.11415	2.79289
										61.44	40.4385	31.7061	24.1602	17.0508	10.7813	6.86133	3.06055	0		897	15.0137	11.316	8.41314	6.74614	5.45991	4.67447	2.9208	0				64.24	18.4648	16.3818	13.6318	11.668	9.16699	7.1748	4.03125	0		897	9.02071	8.48114	7.0088	6.55328	6.50338	5.11707	2.7945
										61.54	40.4434	31.707	24.1768	17.0508	10.7813	6.86621	3.05273	0		898	15.0161	11.3149	8.40986	6.74292	5.4581	4.67468	2.92121	0				64.34	18.4746	16.3848	13.6367	11.6797	9.16309	7.18262	4.03125	0		898	9.0197	8.48008	7.00725	6.55334	6.50587	5.12001	2.79611
										61.64	40.4316	31.7266	24.1777	17.0674	10.7979	6.86719	3.05762	0		899	15.0186	11.3138	8.40662	6.73972	5.45632	4.67491	2.92162	0				64.44	18.4834	16.3955	13.6367	11.668	9.16992	7.16797	4.03125	0		899	9.0187	8.47902	7.00571	6.55342	6.50837	5.12294	2.79773
										61.74	40.4453	31.7275	24.1924	17.085	10.8125	6.88184	3.07031	0		900	15.0211	11.3128	8.4034	6.73655	5.45455	4.67515	2.92204	0				64.54	18.4844	16.3965	13.6377	11.6709	9.16797	7.18066	4.01953	0		900	9.01771	8.47799	7.00418	6.5535	6.51087	5.12588	2.79935
										61.84	40.4561	31.7334	24.1992	17.1016	10.8154	6.88086	3.08496	0														64.64	18.4883	16.4141	13.6621	11.6768	9.1748	7.17969	4.02441	0
										61.94	40.4648	31.7471	24.1992	17.1035	10.8174	6.89355	3.08398	0														64.74	18.4873	16.4189	13.6729	11.6895	9.18262	7.18066	4.03125	0
										62.04	40.4668	31.7451	24.2129	17.1113	10.8232	6.90039	3.07715	0														64.84	18.5059	16.4297	13.6738	11.6904	9.1748	7.18652	4.03125	0
										62.14	40.46	31.75	24.2129	17.123	10.8418	6.90039	3.08398	0														64.94	18.5127	16.4307	13.6758	11.6943	9.16992	7.1709	4.03613	0
										62.24	40.4648	31.7461	24.2109	17.1201	10.8389	6.90332	3.06445	0														65.04	18.5176	16.4277	13.6689	11.6836	9.17969	7.17969	4.03809	0
										62.34	40.4648	31.7432	24.2217	17.1162	10.835	6.91602	3.05566	0														65.14	18.5039	16.4307	13.6807	11.6992	9.19434	7.18066	4.01465	0
										62.44	40.4678	31.7451	24.2119	17.1211	10.8477	6.9082	3.06543	0														65.24	18.5273	16.4424	13.6855	11.7002	9.19141	7.19922	4.02832	0
										62.54	40.4756	31.75	24.2236	17.123	10.8447	6.9248	3.05566	0														65.34	18.5313	16.4404	13.7041	11.708	9.20605	7.19531	4.03125	0
										62.64	40.459	31.7549	24.2402	17.1475	10.8545	6.94141	3.06543	0														65.44	18.5488	16.459	13.7051	11.7021	9.20605	7.20703	4.04297	0
										62.74	40.4648	31.7451	24.2432	17.1592	10.8711	6.93945	3.08203	0														65.54	18.5498	16.4492	13.7139	11.6992	9.19434	7.20703	4.03613	0
										62.84	40.4746	31.7588	24.2383	17.1738	10.8809	6.93945	3.08398	0														65.64	18.5586	16.4473	13.708	11.707	9.20117	7.20703	4.04297	0
										62.94	40.4658	31.7529	24.2334	17.1709	10.8701	6.94141	3.08398	0														65.74	18.5625	16.4531	13.7246	11.71	9.20605	7.21875	4.03125	0
										63.04	40.4609	31.75	24.2393	17.1641	10.8701	6.94531	3.07422	0														65.84	18.5781	16.4814	13.7402	11.7119	9.19434	7.22168	4.0459	0
										63.14	40.46	31.7549	24.2383	17.1865	10.876	6.94141	3.0752	0														65.94	18.583	16.4805	13.7412	11.7266	9.18945	7.22656	4.04785	0
										63.24	40.4658	31.7676	24.2383	17.1768	10.8779	6.94629	3.05762	0														66.04	18.584	16.4766	13.7559	11.7334	9.19531	7.21973	4.05273	0
										63.34	40.4531	31.7676	24.2656	17.1836	10.8877	6.94727	3.06738	0														66.14	18.5908	16.4834	13.7617	11.7461	9.20313	7.22266	4.05078	0
										63.44	40.4609	31.7568	24.2695	17.1914	10.8887	6.95898	3.06836	0														66.24	18.5967	16.4922	13.7676	11.748	9.19727	7.21191	4.04688	0
										63.54	40.4756	31.7607	24.2646	17.2031	10.9004	6.94727	3.07227	0														66.34	18.6074	16.5098	13.7637	11.749	9.19434	7.20996	4.05273	0
										63.64	40.4746	31.7627	24.2705	17.2061	10.9023	6.95801	3.07227	0														66.44	18.6133	16.5078	13.7705	11.7461	9.1875	7.20703	4.0625	0
										63.74	40.4717	31.7578	24.2773	17.2236	10.9131	6.96582	3.07813	0														66.54	18.6221	16.499	13.7705	11.751	9.21094	7.21191	4.05371	0
										63.84	40.4727	31.7666	24.2695	17.2393	10.915	6.94922	3.0918	0														66.64	18.6084	16.501	13.7852	11.7607	9.2373	7.2334	4.05566	0
										63.94	40.4727	31.7695	24.2842	17.2373	10.9131	6.96387	3.08496	0														66.74	18.625	16.5225	13.8066	11.7822	9.22363	7.22168	4.0625	0
										64.04	40.4727	31.7646	24.2939	17.2539	10.9297	6.9707	3.09375	0														66.84	18.6416	16.5322	13.7969	11.7725	9.2334	7.23926	4.07715	0
										64.14	40.4727	31.7617	24.2891	17.2549	10.9395	6.95898	3.0918	0														66.94	18.6348	16.5342	13.8027	11.7803	9.22656	7.23828	4.05371	0
										64.24	40.4854	31.7725	24.2891	17.2568	10.9365	6.96875	3.0918	0														67.04	18.6494	16.543	13.8047	11.79	9.24023	7.24121	4.06348	0
										64.34	40.4873	31.7744	24.2998	17.2568	10.9512	6.97656	3.08887	0														67.14	18.6475	16.5352	13.8145	11.7969	9.24316	7.24805	4.0752	0
										64.44	40.4922	31.7822	24.3135	17.2578	10.9619	6.98535	3.09473	0														67.24	18.6611	16.5469	13.8213	11.7988	9.25684	7.25	4.08203	0
										64.54	40.4951	31.7793	24.3135	17.2715	10.9658	7	3.09863	0														67.34	18.666	16.5488	13.833	11.8037	9.25684	7.25098	4.08203	0
										64.64	40.5088	31.791	24.3184	17.2734	10.9736	6.98633	3.10449	0														67.44	18.6826	16.542	13.834	11.7969	9.25977	7.26172	4.08691	0
										64.74	40.5049	31.7793	24.3301	17.2715	10.9707	6.99316	3.09766	0														67.54	18.6807	16.5518	13.8359	11.8018	9.24512	7.24805	4.08203	0
										64.84	40.5098	31.7988	24.3301	17.2832	10.9824	6.98047	3.10156	0														67.64	18.707	16.5732	13.833	11.7959	9.24414	7.25098	4.09668	0
										64.94	40.5137	31.7959	24.3496	17.2832	10.9824	6.99023	3.08984	0														67.74	18.7051	16.5664	13.832	11.7852	9.25781	7.26953	4.07715	0
										65.04	40.5107	31.7988	24.3516	17.291	10.9854	6.99023	3.10645	0														67.84	18.708	16.5664	13.8418	11.7998	9.2666	7.26953	4.07129	0
										65.14	40.5234	31.7988	24.3711	17.293	10.9805	7.00977	3.09375	0														67.94	18.7178	16.5693	13.8545	11.7988	9.2666	7.26953	4.08203	0
										65.24	40.5117	31.8057	24.3594	17.3125	11	7.00977	3.11328	0														68.04	18.7285	16.5879	13.8506	11.8037	9.25684	7.26953	4.07422	0
										65.34	40.5283	31.8105	24.374	17.3047	10.9922	7.0127	3.10156	0														68.14	18.7295	16.5781	13.8457	11.792	9.26953	7.27246	4.08203	0
										65.44	40.5215	31.8105	24.374	17.3193	11.0068	7.00684	3.11328	0														68.24	18.751	16.5928	13.8721	11.8096	9.27441	7.26563	4.08203	0
										65.54	40.5361	31.8154	24.3613	17.3242	11	7	3.11133	0														68.34	18.7578	16.6025	13.8701	11.8037	9.26855	7.26563	4.09375	0
										65.64	40.5352	31.8037	24.3809	17.3096	11.002	7.01953	3.10352	0														68.44	18.7559	16.6045	13.873	11.7979	9.27441	7.26758	4.08008	0
										65.74	40.5234	31.8184	24.3838	17.3271	11.0215	7.02441	3.12012	0														68.54	18.7588	16.6016	13.8818	11.8086	9.2959	7.28418	4.08301	0
										65.84	40.5303	31.8184	24.3867	17.332	11.0244	7.03906	3.10449	0														68.64	18.7656	16.6172	13.8945	11.8213	9.2793	7.28223	4.08691	0
										65.94	40.5313	31.8213	24.3984	17.332	11.0283	7.03418	3.11914	0														68.74	18.7783	16.6416	13.8965	11.8232	9.2959	7.29102	4.08984	0
										66.04	40.5479	31.8447	24.4033	17.3438	11.0381	7.03223	3.125	0														68.84	18.7852	16.6367	13.9014	11.8232	9.28906	7.28223	4.08691	0
										66.14	40.5547	31.8428	24.4297	17.3369	11.0459	7.05859	3.125	0														68.94	18.792	16.6406	13.9014	11.8145	9.29883	7.28223	4.08887	0
										66.24	40.5459	31.8516	24.4297	17.3633	11.0605	7.0459	3.13281	0														69.04	18.79	16.6367	13.9063	11.8232	9.31543	7.2959	4.08691	0
										66.34	40.5674	31.8477	24.4326	17.3633	11.0625	7.05078	3.11621	0														69.14	18.8018	16.6455	13.9229	11.8359	9.30859	7.27246	4.08887	0
										66.44	40.5625	31.8477	24.4453	17.3779	11.0771	7.05859	3.12598	0														69.24	18.8184	16.6553	13.9141	11.8359	9.31543	7.29004	4.09668	0
										66.54	40.5771	31.8398	24.4453	17.3789	11.0732	7.04395	3.13867	0														69.34	18.8125	16.6396	13.9287	11.8672	9.31543	7.30859	4.08691	0
										66.64	40.5732	31.8428	24.457	17.376	11.0684	7.04883	3.13086	0														69.44	18.8291	16.6563	13.9424	11.8691	9.31543	7.30371	4.10156	0
										66.74	40.5684	31.8574	24.4492	17.3809	11.0801	7.04688	3.13086	0														69.54	18.8379	16.6533	13.9375	11.8691	9.31836	7.30176	4.10156	0
										66.84	40.582	31.8564	24.4688	17.3867	11.083	7.06348	3.12598	0														69.64	18.8379	16.6484	13.9502	11.8672	9.32813	7.30859	4.10156	0
										66.94	40.585	31.8691	24.4736	17.4121	11.1064	7.06348	3.15723	0														69.74	18.8408	16.6484	13.9746	11.8721	9.33984	7.31836	4.10156	0
										67.04	40.6035	31.8721	24.4834	17.4141	11.1045	7.07324	3.16406	0														69.84	18.8506	16.6641	13.9863	11.8984	9.33691	7.31055	4.10449	0
										67.14	40.6055	31.8984	24.4844	17.4219	11.1094	7.07324	3.16016	0														69.94	18.8682	16.6846	13.9883	11.8936	9.33594	7.30469	4.11426	0
										67.24	40.5996	31.9023	24.5176	17.4336	11.124	7.09961	3.1748	0														70.04	18.8789	16.6777	13.9814	11.8877	9.35449	7.30859	4.11328	0
										67.34	40.6143	31.8936	24.5215	17.4531	11.1504	7.10156	3.19336	0														70.14	18.875	16.6807	13.9844	11.9014	9.3584	7.30859	4.10938	0
										67.44	40.6406	31.8955	24.5244	17.4648	11.1553	7.10449	3.19336	0														70.24	18.875	16.6924	14.001	11.9063	9.35449	7.30566	4.11816	0
										67.54	40.6445	31.8906	24.5391	17.4561	11.165	7.10645	3.19141	0														70.34	18.8984	16.6973	13.9912	11.8916	9.35449	7.30371	4.12012	0
										67.64	40.6494	31.8936	24.5391	17.4824	11.1797	7.09668	3.19336	0														70.44	18.8867	16.6973	13.9961	11.8936	9.35938	7.31641	4.10645	0
										67.74	40.6641	31.8994	24.5469	17.4795	11.1914	7.09766	3.19043	0														70.54	18.8916	16.6992	14.0059	11.8994	9.37598	7.30859	4.11328	0
										67.84	40.6758	31.9053	24.5713	17.4756	11.1865	7.10547	3.18652	0														70.64	18.9092	16.71	14.0107	11.9053	9.3623	7.29688	4.11621	0
										67.94	40.667	31.9121	24.5801	17.4932	11.1924	7.10938	3.2041	0														70.74	18.918	16.7188	14.0059	11.8916	9.37598	7.30859	4.11621	0
										68.04	40.6846	31.9053	24.5801	17.5117	11.2207	7.10938	3.20898	0														70.84	18.9092	16.71	14.0205	11.9063	9.36914	7.30176	4.10156	0
										68.14	40.7012	31.9053	24.5879	17.5234	11.2324	7.11719	3.2207	0														70.94	18.9277	16.7363	14.0176	11.8984	9.37305	7.31055	4.11133	0
										68.24	40.7129	31.9199	24.6025	17.5313	11.2305	7.12109	3.21777	0														71.04	18.9229	16.7334	14.0244	11.8984	9.37891	7.30859	4.10547	0
										68.34	40.7178	31.9248	24.6172	17.543	11.2451	7.12891	3.23047	0														71.14	18.9326	16.7334	14.0352	11.9102	9.37891	7.30664	4.10352	0
										68.44	40.7256	31.9375	24.6338	17.5508	11.252	7.13379	3.25195	0														71.24	18.9521	16.7393	14.0449	11.9063	9.37598	7.2959	4.10156	0
										68.54	40.7324	31.9385	24.6484	17.5674	11.2656	7.14844	3.25391	0														71.34	18.9473	16.7432	14.0469	11.918	9.37012	7.30176	4.10645	0
										68.64	40.7393	31.9277	24.6523	17.5693	11.2715	7.16016	3.25977	0														71.44	18.9473	16.75	14.0449	11.9063	9.37891	7.30371	4.10156	0
										68.74	40.7441	31.9316	24.6602	17.5742	11.2832	7.15527	3.26367	0														71.54	18.9502	16.7412	14.0596	11.9092	9.39551	7.31836	4.10156	0
										68.84	40.7441	31.9482	24.6602	17.582	11.2764	7.16211	3.26465	0														71.64	18.9648	16.7627	14.083	11.9277	9.3877	7.32715	4.10156	0
										68.94	40.7402	31.9414	24.6719	17.5908	11.2813	7.16211	3.27539	0														71.74	18.9785	16.7773	14.083	11.9297	9.39063	7.31152	4.12109	0
										69.04	40.7441	31.9541	24.6748	17.5957	11.293	7.17676	3.27539	0														71.84	18.9785	16.7813	14.0908	11.9297	9.39551	7.30371	4.11328	0
										69.14	40.7559	31.9473	24.6807	17.5869	11.2979	7.1875	3.27832	0														71.94	18.9727	16.7773	14.0908	11.9277	9.38672	7.29492	4.12109	0
										69.24	40.7471	31.9512	24.6826	17.6016	11.3037	7.19434	3.28418	0														72.04	18.9883	16.7871	14.0908	11.9229	9.37402	7.27246	4.12012	0
										69.34	40.7617	31.9482	24.6924	17.6016	11.3037	7.20117	3.28125	0														72.14	18.9814	16.7949	14.0908	11.9063	9.36621	7.26953	4.10938	0
										69.44	40.752	31.9492	24.6865	17.6133	11.3105	7.20117	3.28125	0														72.24	18.96	16.7725	14.0859	11.9131	9.37402	7.27734	4.09277	0
										69.54	40.752	31.9414	24.7119	17.6133	11.3027	7.2041	3.27344	0														72.34	18.9678	16.7822	14.0957	11.9229	9.37891	7.2627	4.09473	0
										69.64	40.7568	31.9492	24.7139	17.625	11.3223	7.19434	3.29297	0														72.44	18.9746	16.8086	14.0957	11.9111	9.37207	7.26074	4.10645	0
										69.74	40.7705	31.9492	24.7119	17.625	11.3223	7.19238	3.28125	0														72.54	18.9736	16.7939	14.0889	11.916	9.37891	7.24805	4.09375	0
										69.84	40.7539	31.9463	24.7334	17.6328	11.333	7.20313	3.29395	0														72.64	18.9746	16.8066	14.1006	11.916	9.36621	7.24512	4.08984	0
										69.94	40.7646	31.9395	24.7314	17.6396	11.3467	7.19434	3.30762	0														72.74	18.9668	16.7939	14.0977	11.9102	9.36621	7.24512	4.09375	0
										70.04	40.7666	31.9492	24.7363	17.6377	11.333	7.19922	3.28906	0														72.84	18.9688	16.7939	14.1025	11.9082	9.35449	7.22363	4.08203	0
										70.14	40.7568	31.9512	24.751	17.6426	11.335	7.21094	3.30078	0														72.94	18.9834	16.7988	14.1074	11.9111	9.35449	7.21387	4.08105	0
										70.24	40.7617	31.9512	24.7549	17.665	11.3369	7.21875	3.2959	0														73.04	18.9736	16.7939	14.1006	11.9131	9.35449	7.1875	4.06738	0
										70.34	40.7666	31.959	24.7617	17.6768	11.3486	7.21875	3.31055	0														73.14	18.9668	16.792	14.1006	11.8965	9.35449	7.1875	4.07715	0
										70.44	40.7813	31.959	24.7695	17.6836	11.3535	7.22656	3.31055	0														73.24	18.958	16.7852	14.0977	11.9053	9.3623	7.18262	4.05078	0
										70.54	40.7852	31.9541	24.7813	17.6914	11.3564	7.23047	3.31055	0														73.34	18.9736	16.7939	14.0986	11.9014	9.35742	7.17285	4.05078	0
										70.64	40.79	31.957	24.7725	17.6904	11.3633	7.23047	3.30469	0														73.44	18.9629	16.7969	14.1133	11.9111	9.35645	7.16504	4.0459	0
										70.74	40.7949	31.9609	24.7773	17.6885	11.3662	7.23535	3.2959	0														73.54	18.9697	16.8115	14.1074	11.8984	9.35742	7.16797	4.04395	0
										70.84	40.7861	31.9609	24.7744	17.6982	11.376	7.24512	3.29785	0														73.64	18.9619	16.8018	14.1035	11.8994	9.36719	7.16797	4.04004	0
										70.94	40.7852	31.9609	24.7793	17.708	11.3828	7.2334	3.30762	0														73.74	18.9814	16.8018	14.1191	11.9102	9.37793	7.17969	4.03418	0
										71.04	40.7881	31.9531	24.791	17.71	11.3809	7.24316	3.30078	0														73.84	18.9912	16.8115	14.1377	11.9131	9.36914	7.16699	4.03613	0
										71.14	40.793	31.9609	24.7764	17.7197	11.3926	7.24707	3.30957	0														73.94	18.9961	16.8252	14.124	11.9102	9.37402	7.15918	4.04297	0
										71.24	40.793	31.9639	24.7773	17.7188	11.3867	7.2373	3.30859	0														74.04	19	16.8154	14.1152	11.9063	9.37402	7.17285	4.03027	0
										71.34	40.79	31.9668	24.7891	17.7148	11.3809	7.24512	3.29297	0														74.14	18.9961	16.8115	14.125	11.9092	9.37109	7.16797	4.03418	0
										71.44	40.7852	31.9561	24.7988	17.7266	11.3838	7.24805	3.30762	0														74.24	18.9961	16.8213	14.127	11.9111	9.37695	7.16797	4.04395	0
										71.54	40.7881	31.9658	24.7881	17.7344	11.4004	7.24805	3.31055	0														74.34	18.9912	16.8193	14.1445	11.9063	9.37891	7.1582	4.04297	0
										71.64	40.8027	31.9609	24.793	17.7344	11.4004	7.25977	3.31055	0														74.44	18.9971	16.834	14.1396	11.8965	9.36621	7.15527	4.04395	0
										71.74	40.791	31.9668	24.793	17.7461	11.4072	7.25684	3.31445	0														74.54	19.0088	16.8359	14.1455	11.9102	9.37402	7.15137	4.03125	0
										71.84	40.7979	31.9785	24.7871	17.7295	11.4023	7.25781	3.30273	0														74.64	19.0244	16.8398	14.1396	11.9082	9.37402	7.14844	4.04297	0
										71.94	40.7852	31.9756	24.7822	17.7305	11.4082	7.26953	3.30859	0														74.74	19.0176	16.8359	14.1475	11.9063	9.37402	7.14941	4.03906	0
										72.04	40.791	31.9688	24.7852	17.7422	11.4199	7.26953	3.31738	0														74.84	19.0205	16.8506	14.1611	11.9111	9.36914	7.16016	4.04297	0
										72.14	40.7832	31.9805	24.792	17.75	11.4248	7.27344	3.30371	0														74.94	19.0381	16.8604	14.1641	11.9326	9.39063	7.16309	4.05371	0
										72.24	40.7881	31.9883	24.7939	17.7568	11.417	7.27637	3.31738	0														75.04	19.04	16.8672	14.1777	11.9307	9.39063	7.15332	4.05859	0
										72.34	40.7881	32	24.8037	17.7666	11.4268	7.27441	3.31934	0														75.14	19.0547	16.874	14.1924	11.9453	9.37598	7.13672	4.06738	0
										72.44	40.7861	31.9883	24.8047	17.7734	11.4336	7.28418	3.3291	0														75.24	19.0762	16.877	14.1807	11.9375	9.37891	7.15918	4.06738	0
										72.54	40.793	32	24.8018	17.7813	11.4414	7.27734	3.33008	0														75.34	19.0566	16.8789	14.1924	11.957	9.38086	7.16309	4.0498	0
										72.64	40.793	32	24.8008	17.7813	11.4297	7.28906	3.31348	0														75.44	19.0664	16.8818	14.1904	11.9492	9.38379	7.1543	4.05371	0
										72.74	40.7813	32.0117	24.8008	17.793	11.4365	7.28613	3.3125	0														75.54	19.0664	16.8984	14.1904	11.9453	9.37793	7.16016	4.06543	0
										72.84	40.7881	32.0049	24.8203	17.7813	11.4316	7.28906	3.29785	0														75.64	19.0625	16.8867	14.1953	11.9492	9.37402	7.15918	4.06055	0
										72.94	40.7832	32.0176	24.8174	17.8008	11.4512	7.28906	3.30273	0														75.74	19.0713	16.8867	14.2012	11.9502	9.38867	7.18066	4.06738	0
										73.04	40.7998	32.0088	24.8184	17.7979	11.4512	7.29688	3.30273	0														75.84	19.082	16.8916	14.2168	11.9639	9.39355	7.20215	4.07031	0
										73.14	40.7852	32.0215	24.8213	17.7988	11.459	7.29199	3.2959	0														75.94	19.1025	16.9014	14.2295	11.9717	9.39746	7.18945	4.07422	0
										73.24	40.793	32.0215	24.8369	17.8018	11.4619	7.30566	3.28418	0														76.04	19.1152	16.918	14.2285	11.9668	9.38574	7.19141	4.08008	0
										73.34	40.7813	32.0244	24.8184	17.8203	11.4775	7.30078	3.30273	0														76.14	19.127	16.918	14.2285	11.9639	9.40527	7.20117	4.0791	0
										73.44	40.793	32.0146	24.833	17.8125	11.4756	7.30371	3.29297	0														76.24	19.124	16.9111	14.2412	11.9766	9.39355	7.19531	4.06738	0
										73.54	40.793	32.0195	24.833	17.8242	11.4922	7.30176	3.30469	0														76.34	19.1367	16.9297	14.2441	11.9766	9.39648	7.2002	4.08105	0
										73.64	40.7979	32.0195	24.8301	17.8174	11.4883	7.2959	3.28809	0														76.44	19.1367	16.9404	14.251	11.9795	9.41016	7.21094	4.07324	0
										73.74	40.7959	32.0322	24.8301	17.8223	11.4951	7.30566	3.27637	0														76.54	19.1396	16.9453	14.2656	11.9932	9.41309	7.20996	4.08203	0
										73.84	40.7881	32.041	24.835	17.8223	11.502	7.32031	3.2832	0														76.64	19.1494	16.9619	14.2637	12.001	9.43555	7.23438	4.08203	0
										73.94	40.7949	32.0293	24.8516	17.835	11.5146	7.33496	3.28125	0														76.74	19.1592	16.9717	14.2949	12.0303	9.42285	7.22852	4.0752	0
										74.04	40.8076	32.0234	24.8398	17.8467	11.5234	7.3252	3.2832	0														76.84	19.1768	16.9893	14.29	12.0205	9.42871	7.2334	4.10156	0
										74.14	40.8076	32.0342	24.8398	17.8418	11.5234	7.32324	3.27832	0														76.94	19.1777	16.9766	14.2988	12.0244	9.43164	7.2334	4.08984	0
										74.24	40.8027	32.041	24.8623	17.8418	11.5186	7.34766	3.26172	0														77.04	19.1875	16.9814	14.3232	12.0371	9.42578	7.23926	4.09863	0
										74.34	40.7998	32.0381	24.8574	17.8643	11.5361	7.3418	3.27637	0														77.14	19.2139	17.0029	14.3174	12.043	9.43945	7.25098	4.1084	0
										74.44	40.8154	32.042	24.8662	17.8652	11.54	7.3418	3.2832	0														77.24	19.21	17.0039	14.3262	12.0518	9.45605	7.26172	4.1123	0
										74.54	40.8145	32.0391	24.8672	17.877	11.5449	7.34766	3.28027	0														77.34	19.2197	17.0156	14.3359	12.0615	9.45703	7.26074	4.10938	0
										74.64	40.8232	32.0479	24.874	17.8828	11.5557	7.33984	3.28613	0														77.44	19.2305	17.0273	14.3457	12.0791	9.46484	7.27148	4.11426	0
										74.74	40.8154	32.0537	24.8809	17.8828	11.5625	7.35156	3.2832	0														77.54	19.2295	17.0322	14.3613	12.0869	9.46582	7.2793	4.12109	0
										74.84	40.8203	32.0586	24.8936	17.8945	11.5713	7.36426	3.29004	0														77.64	19.2363	17.0391	14.3623	12.0879	9.45703	7.27734	4.11816	0
										74.94	40.8291	32.0605	24.8818	17.9023	11.582	7.35938	3.28613	0														77.74	19.2451	17.0508	14.3613	12.0908	9.47852	7.28223	4.12012	0
										75.04	40.8369	32.0527	24.8809	17.9023	11.5801	7.37109	3.28809	0														77.84	19.251	17.0498	14.3799	12.1025	9.48828	7.29688	4.11426	0
										75.14	40.834	32.0586	24.8809	17.9141	11.5918	7.35938	3.28223	0														77.94	19.2607	17.0518	14.3799	12.1055	9.50684	7.29883	4.13281	0
										75.24	40.8408	32.0723	24.8867	17.9141	11.5918	7.36719	3.27539	0														78.04	19.2656	17.0664	14.3984	12.1191	9.5	7.29492	4.13574	0
										75.34	40.8242	32.0605	24.8887	17.9219	11.6025	7.37598	3.28613	0														78.14	19.2773	17.0703	14.3896	12.1152	9.49902	7.30078	4.14746	0
										75.44	40.835	32.0664	24.8887	17.9268	11.6211	7.38086	3.30176	0														78.24	19.2773	17.0781	14.3984	12.124	9.49805	7.2998	4.1377	0
										75.54	40.8535	32.083	24.8945	17.9287	11.6162	7.3916	3.2832	0														78.34	19.2773	17.0781	14.4043	12.1299	9.50684	7.31348	4.13281	0
										75.64	40.8535	32.0996	24.9033	17.9346	11.6221	7.41504	3.29395	0														78.44	19.29	17.0713	14.418	12.1514	9.49512	7.31543	4.12891	0
										75.74	40.8643	32.0996	24.9219	17.9561	11.6455	7.41992	3.3125	0														78.54	19.2969	17.0928	14.4063	12.1484	9.49805	7.30957	4.13281	0
										75.84	40.8857	32.1133	24.9268	17.9648	11.6543	7.41992	3.30762	0														78.64	19.292	17.0781	14.4043	12.1494	9.50293	7.32813	4.12109	0
										75.94	40.8906	32.1074	24.9248	17.9727	11.6572	7.43652	3.30859	0														78.74	19.293	17.0889	14.4141	12.1602	9.5	7.33984	4.12109	0
										76.04	40.9004	32.1074	24.9375	17.9893	11.6719	7.4375	3.3125	0														78.84	19.2998	17.0986	14.4287	12.1768	9.50195	7.33496	4.12402	0
										76.14	40.9092	32.1211	24.9268	17.999	11.6865	7.44238	3.30859	0														78.94	19.3145	17.1143	14.4297	12.1699	9.4834	7.32813	4.1377	0
										76.24	40.917	32.1211	24.9365	17.9805	11.6816	7.45605	3.31055	0														79.04	19.3232	17.1191	14.4219	12.1807	9.49316	7.33789	4.12793	0
										76.34	40.9121	32.1318	24.9297	17.9971	11.6953	7.44922	3.31934	0														79.14	19.3213	17.1182	14.4404	12.1875	9.50195	7.33789	4.13379	0
										76.44	40.9141	32.126	24.9404	18.0186	11.6865	7.4502	3.31934	0														79.24	19.3359	17.1387	14.4375	12.1826	9.49805	7.33594	4.1377	0
										76.54	40.9121	32.1211	24.959	18.0361	11.6992	7.46875	3.30859	0														79.34	19.3398	17.1387	14.4355	12.1807	9.50293	7.35254	4.13965	0
										76.64	40.915	32.1172	24.9443	18.0547	11.7109	7.46094	3.31445	0														79.44	19.3389	17.1416	14.4453	12.1875	9.50977	7.3623	4.12109	0
										76.74	40.9307	32.1162	24.9473	18.043	11.6943	7.46582	3.31445	0														79.54	19.3486	17.1514	14.4697	12.1973	9.50488	7.35938	4.12402	0
										76.84	40.9287	32.1143	24.959	18.0596	11.6973	7.4707	3.31055	0														79.64	19.3623	17.1709	14.4785	12.1855	9.51758	7.35547	4.13574	0
										76.94	40.9268	32.1094	24.9541	18.0645	11.7109	7.46191	3.31934	0														79.74	19.3604	17.166	14.4766	12.1904	9.51074	7.35547	4.13086	0
										77.04	40.9482	32.1074	24.9639	18.0557	11.7109	7.46875	3.30371	0														79.84	19.3672	17.168	14.4697	12.1836	9.5166	7.35645	4.14063	0
										77.14	40.9414	32.1191	24.9688	18.0654	11.7061	7.46387	3.30859	0														79.94	19.3535	17.1543	14.4697	12.1846	9.53809	7.3623	4.11621	0
										77.24	40.9463	32.1289	24.9658	18.0654	11.7109	7.47754	3.30078	0														80.04	19.3574	17.1582	14.4863	12.1875	9.5166	7.35547	4.10645	0
										77.34	40.9512	32.1162	24.9717	18.0723	11.7227	7.47168	3.30078	0														80.14	19.3721	17.1826	14.4814	12.1797	9.52441	7.36914	4.11328	0
										77.44	40.9629	32.124	24.9688	18.0869	11.7305	7.47656	3.31348	0														80.24	19.3691	17.1758	14.498	12.1875	9.52148	7.35938	4.09961	0
										77.54	40.9756	32.1191	24.9805	18.0918	11.7305	7.48535	3.3125	0														80.34	19.3721	17.1846	14.4883	12.1875	9.5293	7.35742	4.10645	0
										77.64	40.9756	32.124	24.9658	18.0986	11.7334	7.49219	3.31543	0														80.44	19.3604	17.1729	14.501	12.1992	9.52734	7.34766	4.09473	0
										77.74	40.9854	32.1221	24.9668	18.1055	11.7402	7.49512	3.32227	0														80.54	19.377	17.1973	14.4961	12.1904	9.54297	7.35742	4.1084	0
										77.84	40.9893	32.1299	24.9648	18.1133	11.7451	7.48145	3.32227	0														80.64	19.3682	17.1924	14.5107	12.2168	9.54102	7.36328	4.08984	0
										77.94	40.999	32.1309	24.9707	18.124	11.7334	7.5	3.31348	0														80.74	19.3838	17.2041	14.5127	12.2139	9.54199	7.35742	4.10645	0
										78.04	40.9854	32.1172	24.9805	18.1426	11.7471	7.50781	3.3291	0														80.84	19.3818	17.2021	14.5107	12.2266	9.56836	7.37207	4.10547	0
										78.14	41.0039	32.1191	24.9717	18.1504	11.75	7.50781	3.33496	0														80.94	19.3945	17.207	14.5205	12.2383	9.56836	7.37695	4.10156	0
										78.24	41.0068	32.1279	24.9854	18.1455	11.75	7.51172	3.33203	0														81.04	19.415	17.2334	14.5205	12.2363	9.56348	7.36426	4.125	0
										78.34	40.9971	32.124	24.9834	18.166	11.7471	7.51855	3.3457	0														81.14	19.416	17.2266	14.5293	12.2363	9.57813	7.37207	4.11621	0
										78.44	41.0156	32.1406	24.9883	18.166	11.749	7.52441	3.35742	0														81.24	19.4111	17.2402	14.5234	12.2432	9.58887	7.37891	4.11035	0
										78.54	41.0273	32.1484	25	18.1768	11.7549	7.53125	3.35938	0														81.34	19.4141	17.2412	14.5371	12.2646	9.59473	7.38574	4.10449	0
										78.64	41.0264	32.1484	24.9961	18.1934	11.7715	7.54199	3.36621	0														81.44	19.4258	17.2383	14.5469	12.2725	9.58105	7.37988	4.11816	0
										78.74	41.043	32.1436	25.0195	18.1992	11.7773	7.56055	3.37207	0														81.54	19.4375	17.2529	14.5449	12.2588	9.58301	7.39844	4.13965	0
										78.84	41.0391	32.1582	25.0078	18.2129	11.7783	7.56055	3.38281	0														81.64	19.4365	17.2539	14.5518	12.2656	9.60449	7.41504	4.12402	0
										78.94	41.043	32.1475	25.0244	18.2129	11.7617	7.56348	3.37793	0														81.74	19.4473	17.2559	14.5596	12.2773	9.59961	7.40527	4.13086	0
										79.04	41.043	32.1504	25.0176	18.2324	11.7783	7.55078	3.38086	0														81.84	19.457	17.2695	14.5518	12.2656	9.60742	7.40918	4.15234	0
										79.14	41.0596	32.167	25.0176	18.2178	11.7715	7.55566	3.38086	0														81.94	19.4551	17.2559	14.5742	12.2773	9.61426	7.41992	4.14258	0
										79.24	41.043	32.1787	25.0313	18.2236	11.7715	7.55078	3.38867	0														82.04	19.4697	17.2734	14.5762	12.2822	9.61621	7.41016	4.14844	0
										79.34	41.0508	32.168	25.043	18.2422	11.7852	7.55273	3.39453	0														82.14	19.4736	17.2871	14.5762	12.2969	9.61914	7.4082	4.15039	0
										79.44	41.0547	32.168	25.0371	18.2568	11.7803	7.55859	3.39453	0														82.24	19.4697	17.2773	14.5781	12.3008	9.63574	7.42285	4.15234	0
										79.54	41.0664	32.1748	25.0371	18.2646	11.7793	7.54395	3.40039	0														82.34	19.4785	17.2793	14.5859	12.3232	9.62598	7.41504	4.14746	0
										79.64	41.0693	32.1572	25.0459	18.2598	11.7793	7.55371	3.39258	0														82.44	19.4961	17.3018	14.5762	12.3135	9.63477	7.40527	4.16504	0
										79.74	41.0508	32.1484	25.0439	18.2686	11.7881	7.55566	3.39258	0														82.54	19.4785	17.2939	14.5781	12.3086	9.61914	7.40137	4.15234	0
										79.84	41.0625	32.1631	25.0459	18.2617	11.7715	7.55859	3.39258	0														82.64	19.4902	17.3037	14.5762	12.3115	9.6123	7.39941	4.15918	0
										79.94	41.0518	32.1777	25.0469	18.2617	11.7793	7.56543	3.39746	0														82.74	19.501	17.2969	14.5713	12.3213	9.61621	7.39355	4.14063	0
										80.04	41.0527	32.1865	25.0635	18.2764	11.7891	7.5752	3.38574	0														82.84	19.499	17.29	14.5693	12.3232	9.61523	7.38672	4.13379	0
										80.14	41.0557	32.1992	25.0703	18.291	11.7988	7.5752	3.40039	0														82.94	19.4961	17.2871	14.5723	12.3164	9.62598	7.38867	4.13965	0
										80.24	41.0674	32.2012	25.0732	18.3047	11.8047	7.58789	3.40527	0														83.04	19.5068	17.2979	14.5811	12.3164	9.63086	7.38574	4.12891	0
										80.34	41.0791	32.2012	25.0801	18.3008	11.8105	7.59473	3.41016	0														83.14	19.5176	17.3086	14.5928	12.3281	9.62402	7.37012	4.13281	0
										80.44	41.084	32.2021	25.0918	18.3047	11.8174	7.59375	3.41895	0														83.24	19.5273	17.3164	14.5791	12.3193	9.63281	7.37598	4.15234	0
										80.54	41.0791	32.1895	25.0977	18.3193	11.8125	7.59668	3.41406	0														83.34	19.5107	17.3086	14.5879	12.333	9.62109	7.35938	4.14063	0
										80.64	41.0859	32.1895	25.083	18.3232	11.8154	7.57813	3.41992	0														83.44	19.5293	17.3135	14.5801	12.3252	9.63086	7.36426	4.14453	0
										80.74	41.0801	32.1973	25.0801	18.3174	11.8086	7.57813	3.41211	0														83.54	19.5195	17.3086	14.5859	12.3281	9.61914	7.35449	4.13281	0
										80.84	41.0752	32.1865	25.0762	18.3242	11.8203	7.5752	3.41211	0														83.64	19.5225	17.3135	14.5908	12.3164	9.62402	7.35449	4.1377	0
										80.94	41.0693	32.1914	25.0762	18.332	11.8203	7.56836	3.41504	0														83.74	19.5156	17.3066	14.5908	12.3232	9.63379	7.35254	4.13086	0
										81.04	41.0723	32.1797	25.083	18.3271	11.8154	7.57813	3.42188	0														83.84	19.5195	17.3213	14.5908	12.3379	9.6377	7.35156	4.13379	0
										81.14	41.0576	32.1992	25.0918	18.3252	11.8252	7.58008	3.42188	0														83.94	19.5205	17.3281	14.5908	12.3379	9.62891	7.33984	4.14551	0
										81.24	41.0654	32.2061	25.0996	18.3291	11.8291	7.59668	3.4043	0														84.04	19.5225	17.3281	14.583	12.3281	9.63184	7.33594	4.14453	0
										81.34	41.0596	32.209	25.1143	18.3418	11.832	7.60156	3.42383	0														84.14	19.5127	17.3203	14.5908	12.3408	9.63867	7.34277	4.125	0
										81.44	41.0742	32.2178	25.126	18.3682	11.8467	7.59961	3.42676	0														84.24	19.5186	17.3193	14.5957	12.3477	9.65137	7.35547	4.13574	0
										81.54	41.0859	32.207	25.1309	18.3848	11.8613	7.61133	3.43359	0														84.34	19.5322	17.333	14.6123	12.3623	9.64844	7.34766	4.1377	0
										81.64	41.082	32.2188	25.1289	18.3965	11.8623	7.61719	3.43359	0														84.44	19.5566	17.3477	14.5986	12.3506	9.65527	7.34766	4.14746	0
										81.74	41.0938	32.2188	25.126	18.3975	11.8613	7.62891	3.42871	0														84.54	19.5479	17.3506	14.5928	12.3574	9.66797	7.35547	4.14355	0
										81.84	41.0967	32.2305	25.1318	18.4072	11.8564	7.63672	3.43359	0														84.64	19.5586	17.3574	14.5908	12.3672	9.66992	7.35254	4.1543	0
										81.94	41.0986	32.2334	25.1484	18.4219	11.8643	7.64063	3.43457	0														84.74	19.5596	17.3506	14.5859	12.3623	9.6748	7.36621	4.15234	0
										82.04	41.0986	32.2314	25.1484	18.4336	11.8779	7.64355	3.44336	0														84.84	19.5693	17.3477	14.5859	12.3672	9.68262	7.35547	4.14355	0
										82.14	41.1123	32.2305	25.1611	18.4365	11.874	7.65332	3.43457	0														84.94	19.5781	17.3477	14.584	12.3799	9.68359	7.35742	4.15234	0
										82.24	41.0967	32.2305	25.167	18.4512	11.8887	7.64844	3.45117	0														85.04	19.5791	17.3584	14.5879	12.3867	9.66992	7.35449	4.16016	0
										82.34	41.1064	32.2305	25.1621	18.46	11.8887	7.64551	3.45117	0														85.14	19.5859	17.3691	14.5781	12.3789	9.68262	7.36719	4.15723	0
										82.44	41.1016	32.2275	25.1621	18.4531	11.8887	7.65234	3.43848	0														85.24	19.583	17.3477	14.584	12.3799	9.67578	7.36035	4.13574	0
										82.54	41.0986	32.2402	25.1602	18.4531	11.8975	7.65527	3.43359	0														85.34	19.5889	17.3506	14.5908	12.3789	9.68652	7.37109	4.15332	0
										82.64	41.1006	32.2285	25.168	18.4531	11.8955	7.66016	3.42871	0														85.44	19.5908	17.3604	14.5977	12.3818	9.69922	7.38184	4.14063	0
										82.74	41.0889	32.2422	25.168	18.4561	11.9082	7.66016	3.44141	0														85.54	19.6094	17.3838	14.6035	12.3916	9.68164	7.37012	4.15723	0
										82.84	41.0967	32.2402	25.168	18.4512	11.9082	7.67188	3.43848	0														85.64	19.6133	17.3896	14.5986	12.3848	9.68945	7.37988	4.15234	0
										82.94	41.0869	32.2402	25.168	18.4678	11.9141	7.66309	3.43652	0														85.74	19.6006	17.3818	14.6025	12.3877	9.69922	7.39063	4.13867	0
										83.04	41.0986	32.2451	25.1797	18.4805	11.9199	7.66992	3.44922	0														85.84	19.6055	17.3799	14.6172	12.4033	9.70117	7.38184	4.13379	0
										83.14	41.0967	32.2461	25.1846	18.4893	11.9316	7.67188	3.45801	0														85.94	19.6338	17.4014	14.6104	12.4014	9.69922	7.3916	4.15234	0
										83.24	41.0986	32.2549	25.1943	18.4844	11.9365	7.66602	3.44824	0														86.04	19.6318	17.3984	14.6123	12.4082	9.69824	7.39551	4.13574	0
										83.34	41.0967	32.2402	25.2012	18.4902	11.9492	7.67773	3.44922	0														86.14	19.6416	17.4082	14.6289	12.4102	9.69141	7.40234	4.15039	0
										83.44	41.1045	32.2432	25.1982	18.502	11.958	7.67773	3.45508	0														86.24	19.6416	17.4131	14.627	12.4053	9.71582	7.40527	4.14453	0
										83.54	41.1113	32.2432	25.1826	18.4912	11.9531	7.67285	3.44336	0														86.34	19.6406	17.4102	14.6406	12.4131	9.71387	7.3916	4.13574	0
										83.64	41.1006	32.2529	25.1924	18.4873	11.9561	7.67285	3.44141	0														86.44	19.6465	17.418	14.625	12.3916	9.69434	7.40137	4.13574	0
										83.74	41.0938	32.2578	25.1992	18.502	11.959	7.68652	3.43945	0														86.54	19.6416	17.418	14.623	12.3896	9.70703	7.41113	4.12598	0
										83.84	41.1016	32.2607	25.1973	18.5156	11.9707	7.66797	3.45117	0														86.64	19.6396	17.4141	14.6299	12.3994	9.71094	7.42969	4.12598	0
										83.94	41.1084	32.2744	25.1953	18.502	11.9609	7.66309	3.43652	0														86.74	19.6494	17.4336	14.6416	12.4063	9.71582	7.43262	4.13574	0
										84.04	41.1016	32.2646	25.209	18.5049	11.9639	7.67676	3.43457	0														86.84	19.6582	17.4395	14.6494	12.4131	9.72168	7.4375	4.12988	0
										84.14	41.1016	32.2715	25.2139	18.5205	11.9707	7.66797	3.45801	0														86.94	19.666	17.459	14.6611	12.4189	9.7334	7.43262	4.14453	0
										84.24	41.1035	32.2617	25.2188	18.5215	11.9756	7.67969	3.46777	0														87.04	19.6807	17.4814	14.6611	12.4248	9.72168	7.43848	4.15234	0
										84.34	41.1113	32.2598	25.2236	18.5332	11.9805	7.68457	3.46289	0														87.14	19.6855	17.4756	14.6641	12.4189	9.73828	7.44922	4.13965	0
										84.44	41.1104	32.2676	25.2207	18.5381	11.9854	7.68945	3.46777	0														87.24	19.6885	17.4795	14.6738	12.4326	9.74414	7.44531	4.13184	0
										84.54	41.1104	32.2715	25.2236	18.543	11.9922	7.69238	3.45996	0														87.34	19.6982	17.4844	14.6807	12.4336	9.75488	7.44922	4.14844	0
										84.64	41.1201	32.2744	25.2305	18.5508	12.0049	7.69922	3.46289	0														87.44	19.708	17.4971	14.6807	12.4355	9.7793	7.45703	4.1416	0
										84.74	41.1104	32.2861	25.2188	18.5547	12.0215	7.69141	3.46777	0														87.54	19.7266	17.5049	14.7051	12.4521	9.78711	7.47656	4.14941	0
										84.84	41.1152	32.2842	25.2354	18.5547	12.0244	7.71875	3.47266	0														87.64	19.7393	17.5225	14.7227	12.4717	9.78906	7.47656	4.15234	0
										84.94	41.1182	32.29	25.2334	18.5596	12.0381	7.71094	3.4873	0														87.74	19.7578	17.5352	14.7314	12.4697	9.79297	7.46875	4.16992	0
										85.04	41.1367	32.2852	25.2393	18.5693	12.0361	7.71973	3.47754	0														87.84	19.7578	17.5391	14.7334	12.4688	9.79883	7.48828	4.17285	0
										85.14	41.1133	32.2764	25.2344	18.5664	12.0498	7.70605	3.49121	0														87.94	19.7549	17.5293	14.7432	12.4766	9.81641	7.48926	4.16895	0
										85.24	41.1201	32.2783	25.2402	18.5596	12.0479	7.71387	3.48438	0														88.04	19.7529	17.5391	14.7461	12.4893	9.83496	7.5	4.16406	0
										85.34	41.1133	32.2715	25.2354	18.5723	12.0508	7.71289	3.49219	0														88.14	19.7705	17.542	14.7559	12.5	9.83691	7.49512	4.16797	0
										85.44	41.1133	32.2822	25.2305	18.5723	12.0625	7.70117	3.48926	0														88.24	19.792	17.5586	14.7646	12.5029	9.83594	7.50098	4.19141	0
										85.54	41.1221	32.2744	25.2412	18.5723	12.0576	7.71191	3.48438	0														88.34	19.7842	17.5586	14.7705	12.5039	9.85449	7.51172	4.19531	0
										85.64	41.1172	32.2676	25.248	18.583	12.0635	7.70703	3.4834	0														88.44	19.79	17.5615	14.7676	12.5156	9.84766	7.51074	4.19434	0
										85.74	41.1279	32.2744	25.2363	18.5869	12.0703	7.70703	3.47754	0														88.54	19.7969	17.5664	14.7852	12.5234	9.85449	7.52734	4.20313	0
										85.84	41.1299	32.2813	25.251	18.585	12.0703	7.71582	3.47266	0														88.64	19.7998	17.5791	14.7949	12.5322	9.85449	7.52051	4.2041	0
										85.94	41.125	32.3008	25.2529	18.6016	12.085	7.7207	3.4873	0														88.74	19.8047	17.5898	14.7949	12.5439	9.85449	7.52734	4.21387	0
										86.04	41.1396	32.3008	25.2598	18.5967	12.0771	7.72852	3.4873	0														88.84	19.8066	17.5947	14.792	12.5371	9.86328	7.53906	4.21582	0
										86.14	41.1279	32.2939	25.2598	18.6113	12.0918	7.72559	3.50195	0														88.94	19.8184	17.5879	14.7998	12.5488	9.86426	7.54199	4.20313	0
										86.24	41.1426	32.3037	25.2676	18.6113	12.082	7.72656	3.4873	0														89.04	19.8262	17.6074	14.8213	12.5566	9.87891	7.54395	4.21094	0
										86.34	41.1309	32.3037	25.2813	18.626	12.0869	7.73535	3.48828	0														89.14	19.8359	17.6123	14.8281	12.5635	9.87402	7.54688	4.21777	0
										86.44	41.1387	32.3135	25.2793	18.6328	12.0967	7.7373	3.49707	0														89.24	19.8428	17.6006	14.8291	12.5664	9.88086	7.55859	4.21582	0
										86.54	41.1445	32.3096	25.2822	18.6211	12.1016	7.73047	3.49902	0														89.34	19.8438	17.6055	14.8457	12.5713	9.88672	7.56152	4.22266	0
										86.64	41.1426	32.3105	25.2783	18.6328	12.1016	7.72754	3.50391	0														89.44	19.8604	17.6221	14.8438	12.5811	9.89355	7.56641	4.21094	0
										86.74	41.1572	32.3018	25.2842	18.6328	12.1016	7.7373	3.49219	0														89.54	19.8672	17.625	14.8652	12.5908	9.88379	7.56836	4.21875	0
										86.84	41.1611	32.3125	25.2891	18.6406	12.1094	7.7334	3.5	0														89.64	19.8701	17.6416	14.877	12.5977	9.88965	7.57031	4.24219	0
										86.94	41.1592	32.2959	25.2979	18.6328	12.1094	7.73047	3.5	0														89.74	19.8848	17.6484	14.875	12.5977	9.88086	7.57324	4.24707	0
										87.04	41.1572	32.2773	25.2871	18.6396	12.1084	7.72656	3.50879	0														89.84	19.8789	17.665	14.877	12.6025	9.89258	7.58105	4.24707	0
										87.14	41.168	32.2939	25.2871	18.6406	12.1045	7.7207	3.50684	0														89.94	19.8701	17.6602	14.8984	12.6191	9.89063	7.58301	4.24609	0
										87.24	41.1621	32.2959	25.3008	18.6426	12.0996	7.73438	3.49219	0														90.04	19.8818	17.6777	14.8994	12.6221	9.88867	7.58594	4.25195	0
										87.34	41.1572	32.29	25.2988	18.6475	12.1133	7.73242	3.50391	0														90.14	19.8799	17.6797	14.9111	12.6289	9.89355	7.58594	4.24219	0
										87.44	41.1572	32.3086	25.3096	18.6523	12.1162	7.73145	3.49902	0														90.24	19.8867	17.6807	14.9111	12.6152	9.88574	7.59277	4.25488	0
										87.54	41.1621	32.3037	25.3174	18.6631	12.1172	7.75	3.49316	0														90.34	19.8867	17.6709	14.9141	12.6182	9.90137	7.59375	4.24512	0
										87.64	41.168	32.3105	25.3066	18.6738	12.1426	7.75293	3.51172	0														90.44	19.8896	17.6787	14.9268	12.625	9.91602	7.61035	4.24219	0
										87.74	41.1738	32.3223	25.3184	18.667	12.1504	7.74805	3.50684	0														90.54	19.8945	17.6885	14.9355	12.6416	9.91504	7.60645	4.2334	0
										87.84	41.1816	32.3164	25.3271	18.6719	12.1455	7.75684	3.50195	0														90.64	19.8994	17.707	14.9307	12.6367	9.91309	7.59766	4.25	0
										87.94	41.1816	32.3301	25.3281	18.6836	12.1641	7.76074	3.51074	0														90.74	19.8984	17.6924	14.9355	12.6367	9.92188	7.60449	4.25195	0
										88.04	41.1904	32.3271	25.3486	18.6914	12.1748	7.77148	3.50781	0														90.84	19.8945	17.6953	14.9424	12.6367	9.91504	7.59277	4.25	0
										88.14	41.1865	32.3232	25.332	18.7031	12.1934	7.77148	3.52051	0														90.94	19.8994	17.707	14.9375	12.6367	9.91309	7.58594	4.26172	0
										88.24	41.1934	32.3398	25.3428	18.6953	12.1904	7.78223	3.51563	0														91.04	19.8936	17.6992	14.9258	12.6318	9.91797	7.59082	4.25195	0
										88.34	41.1953	32.3477	25.3428	18.708	12.1943	7.7959	3.51465	0														91.14	19.8896	17.7021	14.9316	12.6445	9.9248	7.60645	4.25	0
										88.44	41.2061	32.3594	25.3408	18.7246	12.2109	7.80176	3.51855	0														91.24	19.8994	17.7119	14.9443	12.6465	9.92188	7.58984	4.2627	0
										88.54	41.2227	32.3477	25.3594	18.7188	12.2188	7.82031	3.51953	0														91.34	19.918	17.7275	14.9346	12.6436	9.9248	7.59277	4.27051	0
										88.64	41.2227	32.3477	25.3594	18.7324	12.2275	7.82031	3.5332	0														91.44	19.9111	17.7139	14.9453	12.6494	9.93457	7.59277	4.27051	0
										88.74	41.2393	32.3564	25.3506	18.7324	12.2178	7.82324	3.5332	0														91.54	19.918	17.7314	14.9541	12.6553	9.92969	7.58301	4.27344	0
										88.84	41.2295	32.3516	25.3643	18.7354	12.2139	7.8418	3.52441	0														91.64	19.918	17.7334	14.9453	12.6396	9.9248	7.5752	4.27148	0
										88.94	41.2256	32.3662	25.3594	18.751	12.2324	7.84668	3.53223	0														91.74	19.9131	17.7217	14.9395	12.6387	9.9375	7.58301	4.26172	0
										89.04	41.2324	32.3721	25.3711	18.7373	12.2373	7.85449	3.5332	0														91.84	19.9033	17.7285	14.9355	12.6416	9.93652	7.58789	4.25879	0
										89.14	41.2373	32.3877	25.3867	18.7422	12.2422	7.86719	3.53613	0														91.94	19.8994	17.7314	14.9492	12.6582	9.93652	7.58984	4.25488	0
										89.24	41.2471	32.3857	25.3955	18.7529	12.2549	7.88086	3.55371	0														92.04	19.9082	17.7402	14.9453	12.665	9.93945	7.59766	4.26074	0
										89.34	41.2646	32.3906	25.3955	18.7666	12.2617	7.8877	3.55957	0														92.14	19.9063	17.7432	14.9551	12.668	9.94922	7.59473	4.26563	0
										89.44	41.2705	32.4053	25.4082	18.7783	12.2617	7.88867	3.55957	0														92.24	19.9111	17.7529	14.9766	12.6826	9.96387	7.6123	4.26465	0
										89.54	41.2656	32.4063	25.4102	18.7764	12.2617	7.89844	3.55762	0														92.34	19.9209	17.7695	14.9824	12.6807	9.94727	7.60547	4.27344	0
										89.64	41.2568	32.415	25.418	18.7764	12.2734	7.90625	3.57031	0														92.44	19.9258	17.7705	14.9697	12.6758	9.96094	7.62207	4.26953	0
										89.74	41.2666	32.3955	25.415	18.7891	12.2676	7.91797	3.57324	0														92.54	19.9189	17.7656	14.9863	12.6826	9.95898	7.6123	4.26953	0
										89.84	41.2793	32.4121	25.4131	18.8057	12.291	7.92285	3.5752	0														92.64	19.9287	17.7725	14.9883	12.6836	9.94727	7.6123	4.27832	0
										89.94	41.2861	32.4063	25.4297	18.8086	12.293	7.93945	3.56738	0														92.74	19.9336	17.7734	14.9961	12.6924	9.9541	7.60742	4.27637	0
										90.04	41.2813	32.4121	25.4326	18.8271	12.2998	7.94531	3.58398	0														92.84	19.9502	17.7881	14.9912	12.6875	9.95215	7.60547	4.27246	0
										90.14	41.2852	32.4219	25.4395	18.8252	12.3008	7.9541	3.58301	0														92.94	19.9375	17.7822	14.9922	12.6875	9.96094	7.60938	4.2666	0
										90.24	41.2842	32.4316	25.4492	18.8408	12.3125	7.9541	3.60156	0														93.04	19.9385	17.7783	15.001	12.6924	9.95898	7.60059	4.27441	0
										90.34	41.2979	32.415	25.4609	18.8467	12.3086	7.96777	3.60156	0														93.14	19.9521	17.8018	15.0059	12.6875	9.97559	7.60059	4.28125	0
										90.44	41.2979	32.418	25.4492	18.8584	12.3203	7.94922	3.61328	0														93.24	19.9502	17.8115	15.0186	12.6973	9.97852	7.59082	4.27637	0
										90.54	41.3027	32.4131	25.4492	18.8535	12.3174	7.96387	3.60156	0														93.34	19.9668	17.8281	15.0137	12.6836	9.9834	7.59766	4.28418	0
										90.64	41.3027	32.4102	25.4639	18.8613	12.3203	7.97363	3.60938	0														93.44	19.958	17.8164	15.0205	12.7002	9.99316	7.61035	4.27441	0
										90.74	41.3076	32.418	25.4609	18.8711	12.335	7.98047	3.61816	0														93.54	19.9648	17.8311	15.0205	12.6953	9.99902	7.62109	4.29297	0
										90.84	41.3008	32.4102	25.4736	18.8682	12.332	7.98828	3.6084	0														93.64	19.9551	17.8379	15.0371	12.707	9.99805	7.61719	4.29102	0
										90.94	41.2979	32.4189	25.4756	18.8828	12.3447	7.9834	3.62109	0														93.74	19.9639	17.8398	15.04	12.7119	10.0029	7.61719	4.29297	0
										91.04	41.3154	32.4131	25.4805	18.8828	12.3418	7.99707	3.60938	0														93.84	19.9727	17.8506	15.0469	12.7139	10.0029	7.62012	4.29297	0
										91.14	41.3076	32.4297	25.4766	18.8945	12.3418	7.99316	3.61035	0														93.94	19.9834	17.8555	15.0449	12.7061	10.0225	7.62988	4.29102	0
										91.24	41.3145	32.4395	25.4883	18.9072	12.3516	8.00977	3.61621	0														94.04	19.9775	17.8584	15.0518	12.7197	10.0391	7.64551	4.28906	0
										91.34	41.3242	32.4482	25.4932	18.9238	12.3662	8.01758	3.63281	0														94.14	19.9912	17.8799	15.0713	12.7432	10.0313	7.64063	4.28906	0
										91.44	41.3311	32.4492	25.498	18.9316	12.3789	8.02637	3.64063	0														94.24	20.0059	17.8965	15.0713	12.7383	10.041	7.63574	4.29785	0
										91.54	41.332	32.4492	25.498	18.9287	12.3906	8.02734	3.65234	0														94.34	20.0078	17.9023	15.0684	12.7354	10.0527	7.64355	4.29785	0
										91.64	41.3389	32.4521	25.4951	18.9219	12.3955	8.03906	3.64551	0														94.44	20.0029	17.8936	15.0781	12.748	10.0469	7.6377	4.30469	0
										91.74	41.3418	32.458	25.4854	18.9336	12.4023	8.03906	3.65234	0														94.54	20.0156	17.9102	15.0742	12.751	10.0605	7.64844	4.31152	0
										91.84	41.3535	32.4531	25.5039	18.9365	12.3975	8.05078	3.65527	0														94.64	20.0156	17.9092	15.0957	12.7578	10.0732	7.65918	4.30371	0
										91.94	41.3564	32.4521	25.5039	18.9434	12.416	8.05078	3.66113	0														94.74	20.0322	17.9229	15.1104	12.7725	10.0752	7.67773	4.30859	0
										92.04	41.3604	32.457	25.5029	18.9404	12.416	8.06348	3.65918	0														94.84	20.0547	17.9375	15.1221	12.7744	10.0723	7.67188	4.32813	0
										92.14	41.3535	32.4688	25.5029	18.9463	12.4102	8.06836	3.67188	0														94.94	20.0703	17.9492	15.1074	12.7578	10.085	7.66797	4.33398	0
										92.24	41.3564	32.4766	25.5098	18.9512	12.4102	8.08008	3.67188	0														95.04	20.0586	17.9375	15.1172	12.7578	10.0879	7.6748	4.32422	0
										92.34	41.3633	32.4766	25.5029	18.958	12.4189	8.08496	3.67188	0														95.14	20.0547	17.9375	15.1191	12.7578	10.0977	7.68066	4.33008	0
										92.44	41.3721	32.4824	25.4912	18.9609	12.4199	8.08105	3.67969	0														95.24	20.0615	17.9541	15.125	12.7607	10.0996	7.6748	4.33203	0
										92.54	41.373	32.4844	25.5098	18.9609	12.4229	8.09961	3.67969	0														95.34	20.0674	17.957	15.1367	12.7773	10.1143	7.67578	4.32813	0
										92.64	41.3594	32.4902	25.5	18.9727	12.4385	8.10156	3.68848	0														95.44	20.0762	17.959	15.1348	12.7939	10.1201	7.67969	4.33496	0
										92.74	41.373	32.4854	25.498	18.9697	12.4248	8.09961	3.67871	0														95.54	20.084	17.9785	15.1338	12.7891	10.1191	7.68066	4.33691	0
										92.84	41.3779	32.4805	25.5098	18.9873	12.4297	8.09961	3.68652	0														95.64	20.0898	17.9951	15.1348	12.792	10.1191	7.68945	4.33203	0
										92.94	41.3857	32.4834	25.5117	18.9922	12.4385	8.1084	3.68164	0														95.74	20.0908	17.9961	15.1514	12.7969	10.1172	7.68359	4.3252	0
										93.04	41.3848	32.4961	25.5	18.9873	12.4336	8.09473	3.67871	0														95.84	20.0996	18.0078	15.1494	12.7969	10.1162	7.69531	4.33887	0
										93.14	41.3818	32.5	25.5059	18.9854	12.4248	8.10742	3.67676	0														95.94	20.0986	18.0107	15.1543	12.8018	10.124	7.69238	4.33984	0
										93.24	41.3779	32.5088	25.5127	18.9902	12.4375	8.11426	3.68652	0														96.04	20.1055	18.0273	15.166	12.8135	10.1289	7.69238	4.33984	0
										93.34	41.3857	32.5068	25.5088	18.9971	12.4492	8.10645	3.69141	0														96.14	20.1055	18.0254	15.168	12.8115	10.1221	7.70215	4.33691	0
										93.44	41.3926	32.502	25.498	19.001	12.458	8.09668	3.69531	0														96.24	20.1104	18.0391	15.1641	12.8115	10.1318	7.71191	4.33496	0
										93.54	41.3867	32.5146	25.5049	18.999	12.4512	8.10156	3.68359	0														96.34	20.123	18.0303	15.1738	12.8213	10.1484	7.73047	4.34766	0
										93.64	41.3828	32.5313	25.5049	19.0088	12.4512	8.10254	3.69531	0														96.44	20.125	18.0273	15.1885	12.8389	10.1523	7.73047	4.35938	0
										93.74	41.3916	32.5117	25.5146	19.0234	12.4688	8.11621	3.70313	0														96.54	20.1377	18.0381	15.1924	12.8525	10.1514	7.74316	4.37109	0
										93.84	41.3975	32.5029	25.5166	19.0352	12.4844	8.09668	3.70313	0														96.64	20.1582	18.0488	15.2051	12.8408	10.1621	7.74512	4.36816	0
										93.94	41.4092	32.5195	25.5225	19.0156	12.4795	8.09082	3.69824	0														96.74	20.1709	18.0518	15.1992	12.8545	10.168	7.74121	4.36816	0
										94.04	41.3994	32.5117	25.5273	19.0146	12.4805	8.10742	3.7041	0														96.84	20.1748	18.0605	15.2051	12.8584	10.1748	7.75781	4.37305	0
										94.14	41.4053	32.5078	25.5146	19.0313	12.4922	8.09473	3.70605	0														96.94	20.1719	18.0664	15.2148	12.8672	10.1895	7.78223	4.36719	0
										94.24	41.417	32.5244	25.5127	19.0264	12.4873	8.08301	3.69141	0														97.04	20.1924	18.0713	15.2393	12.8799	10.1797	7.77441	4.37109	0
										94.34	41.4072	32.5264	25.5127	19.0215	12.4902	8.08691	3.6875	0														97.14	20.207	18.0898	15.2285	12.8721	10.1914	7.78125	4.37891	0
										94.44	41.4072	32.5195	25.5068	19.043	12.5039	8.0918	3.69629	0														97.24	20.1953	18.0781	15.2363	12.8672	10.2051	7.7793	4.37305	0
										94.54	41.417	32.5225	25.5	19.0498	12.502	8.0918	3.69824	0														97.34	20.2119	18.0977	15.2451	12.8789	10.1943	7.78516	4.38281	0
										94.64	41.4141	32.5127	25.5078	19.04	12.502	8.08496	3.70508	0														97.44	20.2256	18.0928	15.2393	12.8789	10.2012	7.79395	4.38477	0
										94.74	41.4258	32.5313	25.5107	19.043	12.5068	8.08105	3.70117	0														97.54	20.2178	18.0986	15.251	12.8936	10.2021	7.79199	4.37891	0
										94.84	41.4336	32.5293	25.5322	19.0342	12.5049	8.08984	3.69922	0														97.64	20.2314	18.1123	15.2471	12.8945	10.2139	7.7998	4.39551	0
										94.94	41.4219	32.5293	25.5361	19.0479	12.5264	8.09961	3.70313	0														97.74	20.2344	18.125	15.2539	12.9014	10.2139	7.80176	4.39746	0
										95.04	41.4336	32.5361	25.5195	19.0596	12.5244	8.08008	3.71289	0														97.84	20.2383	18.1367	15.2676	12.9033	10.2139	7.80176	4.39844	0
										95.14	41.4434	32.5381	25.5264	19.041	12.5146	8.09473	3.70996	0														97.94	20.2383	18.126	15.2637	12.8984	10.2188	7.82031	4.40723	0
										95.24	41.4434	32.5195	25.5146	19.0508	12.5244	8.09961	3.70605	0														98.04	20.251	18.1318	15.2773	12.915	10.2334	7.82129	4.40234	0
										95.34	41.4531	32.5322	25.5098	19.043	12.5264	8.08789	3.70605	0														98.14	20.2578	18.1416	15.2949	12.918	10.2324	7.83008	4.40234	0
										95.44	41.4531	32.5537	25.5107	19.04	12.5195	8.09766	3.70117	0														98.24	20.2607	18.1611	15.2969	12.916	10.2266	7.83594	4.40234	0
										95.54	41.4531	32.5537	25.5195	19.0459	12.5244	8.10645	3.70313	0														98.34	20.2773	18.167	15.29	12.9141	10.2373	7.83301	4.40918	0
										95.64	41.4609	32.5518	25.5029	19.0625	12.543	8.11133	3.71777	0														98.44	20.2852	18.1592	15.292	12.9277	10.2305	7.83301	4.40332	0
										95.74	41.4727	32.5625	25.501	19.0508	12.541	8.10254	3.72266	0														98.54	20.2852	18.1729	15.2891	12.9209	10.2568	7.83984	4.41406	0
										95.84	41.4727	32.5508	25.5195	19.0508	12.5518	8.12402	3.71094	0														98.64	20.2822	18.165	15.3066	12.9375	10.2432	7.83789	4.39941	0
										95.94	41.4727	32.5508	25.5117	19.0674	12.5703	8.12598	3.72754	0														98.74	20.3115	18.1914	15.2969	12.9258	10.2451	7.83984	4.4209	0
										96.04	41.4873	32.5586	25.5	19.0742	12.5674	8.11328	3.73438	0														98.84	20.3047	18.1777	15.3096	12.9424	10.2432	7.83301	4.39746	0
										96.14	41.4893	32.5723	25.5	19.0664	12.5605	8.12402	3.72949	0														98.94	20.3086	18.1807	15.3184	12.9492	10.252	7.84473	4.40723	0
										96.24	41.4795	32.5732	25.5049	19.0742	12.5635	8.14258	3.72266	0														99.04	20.3066	18.1924	15.3164	12.9492	10.2646	7.83984	4.41113	0
										96.34	41.4971	32.5732	25.5078	19.0859	12.5791	8.14551	3.73633	0														99.14	20.3037	18.1943	15.3262	12.9541	10.2646	7.83496	4.40918	0
										96.44	41.5156	32.5752	25.5078	19.082	12.5898	8.14746	3.73438	0														99.24	20.3047	18.2119	15.3281	12.9561	10.2725	7.83105	4.42188	0
										96.54	41.5234	32.585	25.5146	19.0771	12.585	8.15527	3.73242	0														99.34	20.3086	18.2256	15.3262	12.96	10.2764	7.84082	4.42871	0
										96.64	41.5186	32.5752	25.5273	19.0869	12.5947	8.16309	3.73047	0														99.44	20.3076	18.2148	15.333	12.9619	10.2598	7.84277	4.42969	0
										96.74	41.5283	32.5811	25.5244	19.0889	12.6045	8.1582	3.73828	0														99.54	20.3213	18.2236	15.3311	12.9639	10.2725	7.84766	4.42969	0
										96.84	41.5381	32.5898	25.5225	19.0986	12.6211	8.16309	3.74707	0														99.64	20.3145	18.2139	15.334	12.9736	10.2764	7.84766	4.41699	0
										96.94	41.54	32.5986	25.5391	19.1045	12.6289	8.17969	3.74512	0														99.74	20.3213	18.2188	15.3379	12.9717	10.2725	7.86035	4.41504	0
										97.04	41.5479	32.5879	25.5479	19.1162	12.6289	8.18848	3.76172	0														99.84	20.3213	18.2236	15.3359	12.9893	10.2607	7.8623	4.42676	0
										97.14	41.5645	32.5781	25.5342	19.123	12.6377	8.18652	3.75879	0														99.94	20.333	18.2412	15.3359	12.9834	10.2646	7.85938	4.43359	0
										97.24	41.5713	32.5918	25.5195	19.1279	12.6387	8.1709	3.75977	0														100.04	20.3379	18.2266	15.334	12.9795	10.2656	7.86035	4.41699	0
										97.34	41.5693	32.5771	25.5283	19.124	12.6367	8.18945	3.75	0														100.14	20.3408	18.2383	15.3516	12.9893	10.2734	7.87598	4.42188	0
										97.44	41.5557	32.583	25.5264	19.1299	12.6455	8.18652	3.75195	0														100.24	20.3438	18.2266	15.3623	12.998	10.2793	7.87012	4.4248	0
										97.54	41.5713	32.5938	25.5273	19.125	12.6406	8.18262	3.75391	0														100.34	20.3477	18.2266	15.3604	12.999	10.2842	7.87891	4.42676	0
										97.64	41.5762	32.5771	25.5332	19.1377	12.6484	8.19629	3.75684	0														100.44	20.3604	18.2393	15.3672	13.0127	10.2832	7.87402	4.42969	0
										97.74	41.5703	32.583	25.5215	19.1416	12.6494	8.19141	3.75879	0														100.54	20.3672	18.25	15.3721	13.0264	10.2725	7.86719	4.42969	0
										97.84	41.584	32.5928	25.5273	19.1348	12.6504	8.1875	3.75391	0														100.64	20.374	18.248	15.3848	13.0156	10.2891	7.86719	4.42871	0
										97.94	41.5811	32.5898	25.5322	19.1338	12.6533	8.19922	3.76465	0														100.74	20.375	18.2461	15.3838	13.0225	10.293	7.86914	4.41797	0
										98.04	41.585	32.5977	25.5371	19.1523	12.6768	8.19141	3.77441	0														100.84	20.3896	18.251	15.3916	13.0371	10.2881	7.87109	4.42188	0
										98.14	41.6016	32.5977	25.543	19.1504	12.6787	8.20215	3.76855	0														100.94	20.3965	18.251	15.3916	13.0391	10.2988	7.86719	4.41992	0
										98.24	41.6016	32.6025	25.5449	19.1533	12.6826	8.20898	3.77246	0														101.04	20.4033	18.2627	15.3965	13.0469	10.2988	7.86914	4.42871	0
										98.34	41.5977	32.6094	25.5537	19.1572	12.6895	8.21387	3.7793	0														101.14	20.4092	18.2725	15.4131	13.0488	10.3047	7.86328	4.42969	0
										98.44	41.6113	32.6113	25.5586	19.167	12.7031	8.22363	3.78125	0														101.24	20.4131	18.2725	15.4072	13.0596	10.3154	7.87988	4.42871	0
										98.54	41.6279	32.6172	25.5703	19.1719	12.7031	8.22559	3.78418	0														101.34	20.4189	18.2783	15.4189	13.0664	10.3242	7.8877	4.42285	0
										98.64	41.6211	32.6025	25.5811	19.1719	12.7129	8.22949	3.79297	0														101.44	20.4404	18.292	15.4248	13.0723	10.3135	7.87695	4.42969	0
										98.74	41.6445	32.6064	25.5762	19.1846	12.7188	8.22852	3.80078	0														101.54	20.4346	18.3105	15.418	13.0654	10.3037	7.85547	4.43848	0
										98.84	41.6553	32.6045	25.5898	19.1914	12.7158	8.24512	3.79102	0														101.64	20.4258	18.3066	15.4141	13.0615	10.3037	7.85938	4.43164	0
										98.94	41.6455	32.6172	25.585	19.2031	12.7227	8.25781	3.7998	0														101.74	20.418	18.2969	15.4229	13.0615	10.3203	7.86914	4.42285	0
										99.04	41.6445	32.6289	25.5898	19.2031	12.7305	8.26953	3.8125	0														101.84	20.4277	18.3086	15.4277	13.0762	10.3154	7.86719	4.42871	0
										99.14	41.6523	32.6416	25.583	19.2148	12.7422	8.25781	3.82422	0														101.94	20.4355	18.3135	15.4219	13.0811	10.3154	7.86914	4.43848	0
										99.24	41.6641	32.6436	25.5977	19.2178	12.7451	8.26758	3.82715	0														102.04	20.4375	18.3115	15.4336	13.0928	10.3154	7.87891	4.43457	0
										99.34	41.667	32.6533	25.6045	19.2158	12.7549	8.27148	3.83008	0														102.14	20.4355	18.3164	15.4355	13.0859	10.3184	7.87207	4.44043	0
										99.44	41.6768	32.6602	25.5947	19.2227	12.7617	8.27441	3.83887	0														102.24	20.4453	18.3164	15.4434	13.0908	10.3115	7.87891	4.42871	0
										99.54	41.6719	32.6729	25.6104	19.2256	12.7617	8.27832	3.83203	0														102.34	20.4463	18.3213	15.4502	13.0859	10.3174	7.87891	4.42969	0
										99.64	41.6719	32.6699	25.6045	19.2441	12.7734	8.28125	3.84375	0														102.44	20.4502	18.3311	15.4424	13.0947	10.3271	7.86719	4.42969	0
										99.74	41.6758	32.668	25.6045	19.2539	12.7861	8.2793	3.84863	0														102.54	20.4541	18.3379	15.4424	13.0928	10.3252	7.87891	4.41895	0
										99.84	41.6885	32.665	25.5977	19.2441	12.7764	8.27734	3.85059	0														102.64	20.4521	18.3281	15.4424	13.1045	10.3154	7.85938	4.42188	0
										99.94	41.6787	32.6729	25.6064	19.2422	12.7695	8.28613	3.82715	0														102.74	20.4639	18.3379	15.4307	13.0908	10.3281	7.86719	4.42188	0
										100.04	41.667	32.6699	25.6045	19.2393	12.7783	8.28418	3.83691	0														102.84	20.4502	18.333	15.4453	13.1094	10.3271	7.87012	4.41699	0
										100.14	41.6738	32.6797	25.5977	19.2422	12.7842	8.28418	3.86816	0														102.94	20.457	18.3477	15.4502	13.1055	10.3232	7.87207	4.42969	0
										100.24	41.6865	32.6768	25.6123	19.2539	12.7842	8.27734	3.87012	0														103.04	20.46	18.3506	15.4404	13.1221	10.335	7.88379	4.42188	0
										100.34	41.6787	32.6797	25.6143	19.2656	12.7969	8.2793	3.87793	0														103.14	20.4668	18.3535	15.4658	13.1406	10.335	7.88574	4.41504	0
										100.44	41.6885	32.6826	25.6172	19.2656	12.8027	8.28418	3.87988	0														103.24	20.4805	18.3789	15.46	13.1367	10.3467	7.87891	4.42676	0
										100.54	41.6807	32.6895	25.6338	19.2686	12.8076	8.28906	3.86621	0														103.34	20.4746	18.3867	15.4668	13.1514	10.3428	7.87891	4.42871	0
										100.64	41.6816	32.6943	25.626	19.2813	12.8232	8.2832	3.87598	0														103.44	20.4814	18.3906	15.4697	13.1563	10.3467	7.87598	4.42188	0
										100.74	41.6914	32.6826	25.627	19.2783	12.8301	8.29102	3.86816	0														103.54	20.501	18.4014	15.4639	13.1699	10.3428	7.86719	4.42969	0
										100.84	41.6855	32.6875	25.6172	19.2813	12.8271	8.27734	3.86133	0														103.64	20.5166	18.4082	15.4766	13.168	10.3467	7.86914	4.43848	0
										100.94	41.6904	32.7012	25.624	19.2813	12.8232	8.28418	3.86426	0														103.74	20.5107	18.4102	15.4688	13.1699	10.3428	7.87988	4.43652	0
										101.04	41.6865	32.7139	25.6387	19.291	12.8398	8.30273	3.87793	0														103.84	20.5225	18.4053	15.4746	13.1641	10.3545	7.89844	4.44141	0
										101.14	41.6914	32.7061	25.6484	19.291	12.8486	8.30371	3.87109	0														103.94	20.5283	18.4092	15.4795	13.168	10.3545	7.88965	4.42969	0
										101.24	41.7002	32.7129	25.6357	19.3037	12.8564	8.30371	3.88379	0														104.04	20.542	18.4209	15.4697	13.168	10.3691	7.90625	4.42969	0
										101.34	41.7061	32.7061	25.6406	19.3086	12.8584	8.30566	3.88281	0														104.14	20.5303	18.4111	15.4824	13.1758	10.3594	7.90332	4.4248	0
										101.44	41.7109	32.7021	25.6484	19.3174	12.8633	8.30859	3.89453	0														104.24	20.5547	18.4375	15.4785	13.1641	10.3467	7.89551	4.42969	0
										101.54	41.708	32.709	25.6484	19.3203	12.8711	8.30859	3.90234	0														104.34	20.5566	18.4229	15.4766	13.168	10.3477	7.89844	4.41992	0
										101.64	41.7031	32.709	25.6572	19.3154	12.8711	8.32031	3.89355	0														104.44	20.5586	18.4326	15.4863	13.1689	10.3613	7.91309	4.43359	0
										101.74	41.6914	32.7041	25.6387	19.3291	12.876	8.32031	3.92383	0														104.54	20.5615	18.4453	15.4932	13.1797	10.374	7.91797	4.43652	0
										101.84	41.7031	32.7158	25.6367	19.3242	12.8779	8.30859	3.90918	0														104.64	20.5781	18.4619	15.5039	13.1787	10.3857	7.91797	4.44141	0
										101.94	41.7031	32.7207	25.6465	19.3242	12.874	8.30566	3.90527	0														104.74	20.5791	18.4688	15.5059	13.1875	10.3906	7.92285	4.43457	0
										102.04	41.6953	32.7148	25.6602	19.3252	12.8809	8.31055	3.91504	0														104.84	20.5977	18.4717	15.5176	13.1924	10.3926	7.9248	4.44434	0
										102.14	41.6914	32.7314	25.6631	19.3389	12.8896	8.30469	3.91406	0														104.94	20.6123	18.4883	15.5273	13.207	10.3887	7.92969	4.46094	0
										102.24	41.6982	32.7529	25.6631	19.3301	12.8789	8.31641	3.91992	0														105.04	20.6133	18.4844	15.5156	13.2109	10.3896	7.92578	4.46094	0
										102.34	41.6914	32.7598	25.6846	19.3447	12.8936	8.3252	3.92285	0														105.14	20.6172	18.4961	15.5283	13.21	10.3955	7.92969	4.46094	0
										102.44	41.7031	32.7764	25.6875	19.3633	12.9102	8.33691	3.94629	0														105.24	20.6182	18.4961	15.5342	13.2236	10.4004	7.93262	4.46094	0
										102.54	41.7061	32.7842	25.7041	19.373	12.9121	8.34375	3.96094	0														105.34	20.6289	18.5098	15.5303	13.2148	10.4053	7.93066	4.46289	0
										102.64	41.709	32.7871	25.7256	19.3896	12.9287	8.36133	3.97266	0														105.44	20.6318	18.5029	15.5283	13.2188	10.3936	7.94238	4.45117	0
										102.74	41.7197	32.8008	25.7236	19.3975	12.9414	8.36426	3.97949	0														105.54	20.6299	18.5029	15.5254	13.2148	10.3984	7.92969	4.44922	0
										102.84	41.7412	32.8027	25.7256	19.4004	12.9463	8.37598	3.98242	0														105.64	20.6221	18.5127	15.5254	13.207	10.3887	7.91602	4.45117	0
										102.94	41.7305	32.8105	25.7422	19.4141	12.9609	8.39258	3.98438	0														105.74	20.6201	18.4961	15.5303	13.1953	10.3936	7.91797	4.44434	0
										103.04	41.7422	32.8076	25.7471	19.416	12.9678	8.39551	3.99414	0														105.84	20.6123	18.4883	15.5332	13.1992	10.3906	7.92285	4.44141	0
										103.14	41.7461	32.8115	25.7402	19.4189	12.9609	8.39063	3.99023	0														105.94	20.6104	18.4883	15.5439	13.2021	10.4004	7.93262	4.45313	0
										103.24	41.751	32.8135	25.751	19.4141	12.9688	8.41016	3.9873	0														106.04	20.6318	18.5029	15.5381	13.2021	10.4004	7.91797	4.45605	0
										103.34	41.7441	32.8125	25.7598	19.4336	12.9854	8.39844	4.00293	0														106.14	20.625	18.5029	15.54	13.2002	10.4014	7.93066	4.46387	0
										103.44	41.75	32.7959	25.7686	19.4189	12.9893	8.41016	3.99707	0														106.24	20.625	18.501	15.5527	13.2031	10.3916	7.9375	4.46582	0
										103.54	41.7471	32.791	25.7598	19.4209	12.9941	8.40527	4.00391	0														106.34	20.6357	18.5273	15.5449	13.1973	10.3975	7.9375	4.46875	0
										103.64	41.7539	32.792	25.7598	19.4121	12.9873	8.39844	3.9873	0														106.44	20.6348	18.5156	15.5488	13.2021	10.3887	7.92969	4.45801	0
										103.74	41.749	32.8037	25.7725	19.4072	12.9824	8.40625	3.98242	0														106.54	20.6367	18.5156	15.5469	13.2041	10.3984	7.93066	4.45605	0
										103.84	41.7422	32.7988	25.7725	19.415	12.9951	8.41309	3.99512	0														106.64	20.6416	18.5127	15.5596	13.21	10.4004	7.94434	4.4541	0
										103.94	41.7422	32.7959	25.7598	19.4209	12.9951	8.4082	4.00684	0														106.74	20.6514	18.5273	15.5596	13.2139	10.3936	7.94043	4.46094	0
										104.04	41.7539	32.8037	25.7676	19.4111	12.9902	8.41309	4.00195	0														106.84	20.6563	18.5303	15.5518	13.2002	10.4082	7.95703	4.47266	0
										104.14	41.751	32.8174	25.7822	19.4121	12.998	8.41797	4.00977	0														106.94	20.6592	18.5352	15.5742	13.2148	10.4063	7.9502	4.45313	0
										104.24	41.7373	32.8037	25.7861	19.4219	13.0078	8.42676	4.01172	0														107.04	20.6807	18.5469	15.5674	13.21	10.4219	7.96191	4.46387	0
										104.34	41.7451	32.8008	25.7842	19.4355	13.0137	8.42188	4.00879	0														107.14	20.6758	18.5469	15.5811	13.2246	10.4082	7.95215	4.46875	0
										104.44	41.7588	32.8057	25.7793	19.4287	13.0186	8.43164	4.00391	0														107.24	20.6836	18.5566	15.5859	13.2217	10.418	7.96875	4.47754	0
										104.54	41.7568	32.791	25.7988	19.4336	13.0264	8.44629	4.01367	0														107.34	20.6836	18.5537	15.5938	13.2383	10.4248	7.96484	4.46875	0
										104.64	41.7539	32.8057	25.7842	19.4531	13.0361	8.43652	4.02148	0														107.44	20.707	18.5732	15.6006	13.2344	10.4365	7.96875	4.48438	0
										104.74	41.7783	32.8018	25.7939	19.4365	13.0313	8.45117	4.02148	0														107.54	20.7168	18.5713	15.6025	13.2432	10.4326	7.97656	4.48047	0
										104.84	41.7607	32.8154	25.7969	19.4463	13.0508	8.46094	4.02441	0														107.64	20.7217	18.5781	15.6152	13.2461	10.4492	7.98828	4.48047	0
										104.94	41.7754	32.8105	25.8086	19.4541	13.0508	8.4707	4.02441	0														107.74	20.7266	18.5908	15.6338	13.2578	10.4463	7.97656	4.48535	0
										105.04	41.7852	32.8154	25.8174	19.46	13.0508	8.48535	4.03809	0														107.84	20.7432	18.5977	15.624	13.2383	10.4443	7.98047	4.49219	0
										105.14	41.7949	32.8203	25.8076	19.4648	13.0596	8.48828	4.0332	0														107.94	20.7334	18.5879	15.627	13.2529	10.457	7.97656	4.48242	0
										105.24	41.8018	32.8125	25.8008	19.4678	13.0605	8.48926	4.03027	0														108.04	20.7334	18.6025	15.6445	13.2539	10.4531	7.9707	4.48535	0
										105.34	41.7998	32.8115	25.7959	19.4746	13.0723	8.48242	4.03516	0														108.14	20.7393	18.6172	15.6348	13.248	10.459	7.99512	4.49219	0
										105.44	41.7949	32.8037	25.7939	19.4717	13.0645	8.49316	4.01855	0														108.24	20.7314	18.6025	15.6465	13.25	10.4521	7.98828	4.47754	0
										105.54	41.7949	32.8105	25.7959	19.4756	13.0586	8.49512	4.02734	0														108.34	20.7412	18.6123	15.6533	13.2529	10.4395	7.9834	4.49512	0
										105.64	41.8008	32.8203	25.8008	19.4805	13.0586	8.50195	4.01465	0														108.44	20.7393	18.6221	15.6367	13.2412	10.4375	7.98145	4.48047	0
										105.74	41.7842	32.8242	25.8135	19.4893	13.0674	8.51465	4.02148	0														108.54	20.7334	18.6123	15.6445	13.251	10.4473	7.98828	4.46387	0
										105.84	41.791	32.8271	25.8154	19.4922	13.0752	8.5166	4.02344	0														108.64	20.7295	18.6143	15.6494	13.2578	10.4492	7.97363	4.46094	0
										105.94	41.793	32.8398	25.8203	19.499	13.0771	8.52344	4.03027	0														108.74	20.7393	18.6201	15.6396	13.2578	10.4492	7.97266	4.46191	0
										106.04	41.7998	32.8281	25.8281	19.5039	13.082	8.5293	4.02832	0														108.84	20.7314	18.6143	15.6533	13.2578	10.4414	7.96387	4.46582	0
										106.14	41.8047	32.835	25.8184	19.5117	13.082	8.52148	4.04102	0														108.94	20.7354	18.6094	15.6455	13.2627	10.4512	7.97656	4.46484	0
										106.24	41.8125	32.8379	25.8223	19.4971	13.082	8.53027	4.0293	0														109.04	20.7334	18.6143	15.6533	13.2695	10.4561	7.98828	4.45801	0
										106.34	41.8096	32.8438	25.8252	19.499	13.082	8.51953	4.03809	0														109.14	20.7393	18.6201	15.6563	13.2725	10.4512	7.99219	4.46484	0
										106.44	41.8115	32.8467	25.8203	19.4941	13.0869	8.53125	4.02832	0														109.24	20.75	18.6289	15.6611	13.2842	10.4492	7.98047	4.46777	0
										106.54	41.8096	32.8428	25.8154	19.5059	13.0889	8.53125	4.03027	0														109.34	20.748	18.6406	15.6611	13.2822	10.459	7.98828	4.46777	0
										106.64	41.8145	32.8496	25.8281	19.5039	13.0771	8.52539	4.0166	0														109.44	20.7383	18.6211	15.666	13.29	10.4756	7.99512	4.45313	0
										106.74	41.8125	32.8574	25.8281	19.5117	13.0898	8.5293	4.02637	0														109.54	20.751	18.6201	15.6875	13.3086	10.4717	8.00781	4.46582	0
										106.84	41.8203	32.8643	25.8281	19.5205	13.0869	8.53906	4.02344	0														109.64	20.7578	18.6416	15.6934	13.3115	10.4688	7.99609	4.46484	0
										106.94	41.8291	32.8516	25.8252	19.5146	13.0879	8.55078	4.02637	0														109.74	20.749	18.6396	15.6924	13.3047	10.4756	8.0127	4.46094	0
										107.04	41.832	32.8633	25.8184	19.5283	13.0918	8.5459	4.02148	0														109.84	20.7461	18.6445	15.707	13.3213	10.4863	8.01563	4.46094	0
										107.14	41.8408	32.8516	25.833	19.5186	13.0889	8.55566	4.01855	0														109.94	20.7627	18.6533	15.708	13.3281	10.4834	8.01563	4.46777	0
										107.24	41.8311	32.8564	25.8369	19.543	13.0986	8.55078	4.02637	0														110.04	20.7656	18.668	15.7129	13.3311	10.4834	8.01758	4.46875	0
										107.34	41.8389	32.8545	25.8174	19.5518	13.0938	8.55078	4.02832	0														110.14	20.7568	18.6729	15.707	13.3359	10.4834	8.02344	4.46582	0
										107.44	41.8408	32.8457	25.8301	19.5518	13.0986	8.55859	4.02832	0														110.24	20.7656	18.6777	15.708	13.3438	10.4834	8.02539	4.46777	0
										107.54	41.8359	32.8604	25.8232	19.5645	13.1084	8.55371	4.03809	0														110.34	20.7783	18.6836	15.7119	13.3477	10.4883	8.03125	4.46875	0
										107.64	41.8271	32.8691	25.8213	19.5459	13.0996	8.56641	4.02637	0														110.44	20.7822	18.6855	15.7168	13.3525	10.4873	8.01953	4.48047	0
										107.74	41.8154	32.8662	25.8281	19.5508	13.1094	8.57813	4.03125	0														110.54	20.7842	18.6914	15.7119	13.3594	10.5	8.02441	4.48535	0
										107.84	41.8174	32.8711	25.8115	19.5605	13.1191	8.57813	4.02832	0														110.64	20.7773	18.6943	15.7148	13.3555	10.5098	8.04297	4.49219	0
										107.94	41.8291	32.8594	25.8184	19.5576	13.1191	8.58691	4.02148	0														110.74	20.7822	18.7002	15.7246	13.3672	10.5146	8.04199	4.49707	0
										108.04	41.8076	32.8789	25.8105	19.5518	13.126	8.58203	4.02832	0														110.84	20.792	18.7217	15.7314	13.3721	10.5195	8.05859	4.51855	0
										108.14	41.8096	32.8711	25.833	19.5449	13.1211	8.59277	4.01172	0														110.94	20.8047	18.7266	15.7363	13.3789	10.5264	8.05469	4.51953	0
										108.24	41.8027	32.8838	25.8252	19.5625	13.1406	8.59473	4.03125	0														111.04	20.8096	18.7432	15.7461	13.3789	10.5293	8.06641	4.52344	0
										108.34	41.8252	32.9004	25.8311	19.5645	13.1289	8.60254	4.0332	0														111.14	20.8164	18.749	15.751	13.3936	10.5391	8.08301	4.51953	0
										108.44	41.8291	32.9004	25.8398	19.5742	13.1416	8.61621	4.03809	0														111.24	20.8311	18.7627	15.7598	13.3984	10.5488	8.08984	4.53613	0
										108.54	41.832	32.9053	25.8486	19.584	13.167	8.62109	4.03809	0														111.34	20.8408	18.7813	15.7656	13.4063	10.5537	8.08105	4.54688	0
										108.64	41.8389	32.8984	25.8398	19.5791	13.165	8.61621	4.04492	0														111.44	20.8477	18.7773	15.7637	13.4033	10.5654	8.08496	4.5459	0
										108.74	41.8438	32.9131	25.835	19.582	13.1748	8.59766	4.04102	0														111.54	20.8408	18.7705	15.7695	13.4199	10.5615	8.08594	4.55078	0
										108.84	41.8467	32.915	25.8311	19.5771	13.168	8.6123	4.02637	0														111.64	20.8545	18.7871	15.7617	13.4141	10.5703	8.09766	4.55078	0
										108.94	41.832	32.9268	25.8408	19.585	13.1797	8.61035	4.03613	0														111.74	20.8506	18.7852	15.7832	13.4258	10.5801	8.09082	4.55078	0
										109.04	41.8438	32.9199	25.8447	19.5996	13.1924	8.62207	4.03613	0														111.84	20.8555	18.7969	15.7871	13.418	10.5811	8.10547	4.55078	0
										109.14	41.8535	32.9229	25.8545	19.6133	13.2109	8.62891	4.05078	0														111.94	20.8525	18.8018	15.793	13.4189	10.5977	8.10938	4.55078	0
										109.24	41.8701	32.9229	25.8643	19.6133	13.2012	8.63672	4.0498	0														112.04	20.8555	18.8047	15.8018	13.4375	10.5967	8.10938	4.55859	0
										109.34	41.8701	32.9219	25.8506	19.6182	13.2168	8.63379	4.04785	0														112.14	20.8701	18.8193	15.792	13.4229	10.6045	8.11719	4.57031	0
										109.44	41.8682	32.9199	25.8652	19.6084	13.2109	8.64355	4.0459	0														112.24	20.8525	18.8184	15.7969	13.4326	10.6162	8.13379	4.55957	0
										109.54	41.8682	32.9346	25.8691	19.6182	13.2158	8.63184	4.03906	0														112.34	20.8604	18.8428	15.8184	13.4492	10.6211	8.14063	4.56543	0
										109.64	41.875	32.9297	25.8838	19.6084	13.2207	8.6416	4.03418	0														112.44	20.8818	18.8594	15.8213	13.4502	10.6279	8.14063	4.5791	0
										109.74	41.8701	32.9297	25.8936	19.6162	13.2305	8.64063	4.04395	0														112.54	20.8916	18.8604	15.8164	13.4492	10.6357	8.15137	4.58203	0
										109.84	41.8633	32.9463	25.8867	19.6211	13.2354	8.64355	4.05078	0														112.64	20.8896	18.8672	15.834	13.4688	10.6455	8.16016	4.57031	0
										109.94	41.8633	32.9609	25.9004	19.626	13.2451	8.64551	4.04785	0														112.74	20.9189	18.8789	15.8398	13.4639	10.624	8.13965	4.58203	0
										110.04	41.8662	32.9727	25.9131	19.6416	13.2637	8.64844	4.06348	0														112.84	20.9297	18.8906	15.8242	13.46	10.6367	8.15723	4.57715	0
										110.14	41.8799	32.9717	25.9297	19.6475	13.2734	8.66016	4.06641	0														112.94	20.918	18.8789	15.8369	13.4697	10.6328	8.16504	4.5752	0
										110.24	41.8799	32.9736	25.9404	19.6641	13.2881	8.66797	4.07617	0														113.04	20.9209	18.8896	15.8311	13.4785	10.6191	8.16016	4.57324	0
										110.34	41.8936	32.9609	25.9395	19.6719	13.292	8.66504	4.07031	0														113.14	20.9277	18.8955	15.833	13.4805	10.6367	8.17285	4.58691	0
										110.44	41.8828	32.9727	25.9365	19.6719	13.2988	8.66016	4.07227	0														113.24	20.9326	18.8838	15.8291	13.4834	10.6475	8.19434	4.58203	0
										110.54	41.8828	32.9756	25.9297	19.6602	13.2959	8.67188	4.07227	0														113.34	20.9385	18.8867	15.8379	13.5	10.6592	8.19922	4.58691	0
										110.64	41.8779	32.9834	25.9297	19.6719	13.3037	8.66699	4.07031	0														113.44	20.9492	18.8936	15.8564	13.5	10.6504	8.19434	4.59375	0
										110.74	41.8877	32.9736	25.9375	19.6719	13.3135	8.66797	4.07031	0														113.54	20.9521	18.9102	15.8506	13.4961	10.6572	8.2041	4.6084	0
										110.84	41.8945	32.9854	25.9346	19.6719	13.3232	8.66504	4.06543	0														113.64	20.9648	18.9063	15.8574	13.5049	10.6738	8.20703	4.6084	0
										110.94	41.8857	32.9873	25.9443	19.6689	13.3135	8.6748	4.06055	0														113.74	20.9766	18.915	15.8721	13.5176	10.6816	8.21875	4.61133	0
										111.04	41.8789	32.9766	25.9443	19.6787	13.3252	8.67969	4.07422	0														113.84	20.9844	18.9277	15.875	13.5156	10.6826	8.21875	4.61621	0
										111.14	41.9023	32.9912	25.9424	19.6787	13.3389	8.6875	4.06934	0														113.94	20.9932	18.9375	15.8848	13.5283	10.7109	8.24512	4.61328	0
										111.24	41.8975	32.9883	25.9609	19.6846	13.3428	8.69043	4.06152	0														114.04	20.9961	18.9385	15.9063	13.5508	10.7139	8.24316	4.6123	0
										111.34	41.9033	32.9902	25.9492	19.6914	13.3643	8.69531	4.07813	0														114.14	21.0107	18.9688	15.9131	13.5439	10.7178	8.25	4.64063	0
										111.44	41.9219	32.9873	25.9609	19.6943	13.3711	8.70898	4.0752	0														114.24	21.0176	18.9688	15.915	13.5459	10.7256	8.25488	4.64258	0
										111.54	41.9219	32.9883	25.9561	19.708	13.3828	8.70605	4.09375	0														114.34	21.0313	18.9854	15.9258	13.5518	10.7256	8.25977	4.64453	0
										111.64	41.9355	32.9775	25.9453	19.7031	13.3828	8.70996	4.08887	0														114.44	21.0303	18.9932	15.9258	13.5654	10.7139	8.25391	4.65234	0
										111.74	41.9326	32.9844	25.9473	19.7109	13.3906	8.71191	4.09473	0														114.54	21.0391	19.0068	15.9189	13.5547	10.7139	8.25098	4.64258	0
										111.84	41.9336	32.9795	25.9531	19.708	13.3877	8.72363	4.09863	0														114.64	21.0498	19.0029	15.9121	13.5576	10.7236	8.27734	4.6416	0
										111.94	41.9336	32.9688	25.9482	19.7178	13.3975	8.72559	4.09863	0														114.74	21.0479	18.9961	15.9141	13.5693	10.7266	8.27734	4.64063	0
										112.04	41.9453	32.9717	25.9521	19.7178	13.3975	8.72656	4.10352	0														114.84	21.0664	19.0156	15.9189	13.5625	10.7217	8.28027	4.64355	0
										112.14	41.9453	32.9883	25.9619	19.7158	13.3984	8.72656	4.10938	0														114.94	21.0811	19.0303	15.9238	13.5596	10.7256	8.28613	4.64063	0
										112.24	41.9531	32.9883	25.9756	19.7227	13.415	8.73828	4.10938	0														115.04	21.0713	19.0234	15.9346	13.5752	10.7334	8.27734	4.63379	0
										112.34	41.9561	33.0049	25.9688	19.7344	13.4287	8.73047	4.11621	0														115.14	21.0781	19.0293	15.9355	13.5713	10.7451	8.27637	4.63281	0
										112.44	41.9561	33.0049	25.9854	19.7344	13.4248	8.74707	4.10645	0														115.24	21.0859	19.0273	15.9492	13.5771	10.7334	8.28223	4.63281	0
										112.54	41.9414	33.0146	25.9688	19.7393	13.4541	8.75293	4.11816	0														115.34	21.0859	19.0176	15.9502	13.5811	10.7354	8.27734	4.62793	0
										112.64	41.9629	32.9932	25.9746	19.7373	13.4492	8.75781	4.11621	0														115.44	21.0859	19.0283	15.9473	13.5713	10.7324	8.26074	4.61719	0
										112.74	41.9648	33	25.9746	19.7451	13.457	8.75488	4.12891	0														115.54	21.083	19.0244	15.9258	13.5537	10.7285	8.25781	4.60645	0
										112.84	41.9561	32.9951	25.9883	19.7354	13.4541	8.76465	4.12109	0														115.64	21.0645	19.0059	15.9229	13.5635	10.7461	8.25879	4.59668	0
										112.94	41.9492	32.9951	25.9883	19.7422	13.4609	8.76953	4.13281	0														115.74	21.0791	19.0205	15.9307	13.5664	10.7568	8.26953	4.58691	0
										113.04	41.9658	32.9854	25.9805	19.7393	13.4609	8.75781	4.12598	0														115.84	21.0859	19.0156	15.9424	13.5664	10.7559	8.27734	4.60449	0
										113.14	41.9648	32.9805	25.9775	19.7441	13.4609	8.7666	4.13281	0														115.94	21.0811	19.0322	15.9414	13.5693	10.7666	8.27441	4.61426	0
										113.24	41.96	32.9805	25.9756	19.7393	13.4609	8.75293	4.12109	0														116.04	21.0986	19.0352	15.9473	13.583	10.7686	8.28418	4.62109	0
										113.34	41.9609	32.9922	25.9756	19.7275	13.4609	8.75	4.11328	0														116.14	21.1025	19.0391	15.959	13.5947	10.7676	8.29199	4.61816	0
										113.44	41.958	32.9893	25.9805	19.7295	13.4561	8.76953	4.1084	0														116.24	21.1094	19.0508	15.9678	13.6006	10.7646	8.29883	4.61719	0
										113.54	41.9678	32.9834	25.9775	19.7373	13.4658	8.75879	4.11816	0														116.34	21.1201	19.0547	15.9746	13.5977	10.7646	8.2959	4.61621	0
										113.64	41.9727	32.9834	25.9805	19.7441	13.4619	8.7666	4.12207	0														116.44	21.1152	19.0635	15.9814	13.6094	10.7725	8.29199	4.62109	0
										113.74	41.9746	32.9883	25.9805	19.7539	13.4727	8.77148	4.125	0														116.54	21.1191	19.0605	15.9814	13.6055	10.7715	8.29199	4.62793	0
										113.84	41.9766	32.9961	25.9922	19.7402	13.4678	8.78125	4.11133	0														116.64	21.1133	19.0713	15.9883	13.6045	10.7656	8.29785	4.62207	0
										113.94	41.9746	32.9912	25.9883	19.75	13.4756	8.79395	4.12109	0														116.74	21.1172	19.0732	15.9824	13.5986	10.7764	8.30176	4.62793	0
										114.04	41.9922	32.9883	25.9863	19.7627	13.4854	8.79883	4.12891	0														116.84	21.1162	19.0693	15.998	13.6094	10.7646	8.29395	4.61719	0
										114.14	42	32.998	25.9961	19.7646	13.4951	8.80859	4.12402	0														116.94	21.1348	19.0713	15.9961	13.5977	10.7793	8.2959	4.62305	0
										114.24	41.9951	33.0117	26.001	19.7744	13.4922	8.80176	4.12598	0														117.04	21.1172	19.0596	16.0078	13.6055	10.7695	8.29199	4.625	0
										114.34	41.9971	33.0068	26.0078	19.7861	13.5	8.81348	4.1377	0														117.14	21.1318	19.0732	15.9893	13.5977	10.7764	8.28613	4.62793	0
										114.44	42.0088	33.0088	26.0029	19.7881	13.5117	8.81543	4.14453	0														117.24	21.1162	19.0713	15.9951	13.6094	10.7568	8.27441	4.61328	0
										114.54	42.0039	32.998	26.0049	19.793	13.5	8.81738	4.13086	0														117.34	21.127	19.0781	15.9854	13.5977	10.7646	8.28125	4.61035	0
										114.64	42.002	33.0049	26	19.8018	13.5205	8.81055	4.14258	0														117.44	21.1289	19.0752	15.9844	13.6104	10.7695	8.28418	4.6084	0
										114.74	42.0088	33.0078	26.0088	19.8027	13.5068	8.82227	4.14746	0														117.54	21.1221	19.0928	16.001	13.6211	10.7686	8.26953	4.60938	0
										114.84	42.0117	33.0166	25.9951	19.7979	13.5088	8.81836	4.15234	0														117.64	21.1318	19.0977	15.9932	13.6123	10.7793	8.29395	4.61328	0
										114.94	42.0205	33.0068	25.9971	19.8008	13.5117	8.83008	4.15234	0														117.74	21.1367	19.0947	16.0127	13.6338	10.7764	8.28418	4.61328	0
										115.04	42.0137	33.0078	25.9902	19.8096	13.5205	8.83203	4.14941	0														117.84	21.1484	19.1094	16.0127	13.624	10.7871	8.28906	4.62598	0
										115.14	42.0205	33.0088	25.9932	19.7998	13.5137	8.83203	4.14453	0														117.94	21.1318	19.0967	16.0234	13.6367	10.7852	8.28027	4.62012	0
										115.24	41.999	32.9922	26.0039	19.8037	13.5195	8.84668	4.15527	0														118.04	21.1416	19.1123	16.0205	13.6201	10.793	8.27441	4.62109	0
										115.34	42.0049	33.0029	25.9922	19.8174	13.5234	8.83984	4.16406	0														118.14	21.1396	19.0986	16.0176	13.6387	10.7891	8.27734	4.62109	0
										115.44	42.0205	33.0146	25.9883	19.8047	13.5283	8.83984	4.14941	0														118.24	21.1465	19.1143	16.0205	13.6367	10.7861	8.26563	4.625	0
										115.54	42.0186	33	25.9951	19.8154	13.543	8.85156	4.15234	0														118.34	21.1484	19.1123	16.0078	13.624	10.7842	8.27246	4.62598	0
										115.64	42.0313	33.002	25.9932	19.8271	13.5498	8.85449	4.16211	0														118.44	21.1348	19.1172	16.001	13.6221	10.7842	8.27344	4.62793	0
										115.74	42.0381	32.999	26.0117	19.8252	13.5342	8.87598	4.14844	0														118.54	21.1416	19.1172	16.0088	13.6396	10.7725	8.26563	4.63281	0
										115.84	42.0361	33.0029	25.9951	19.8408	13.5479	8.86621	4.1543	0														118.64	21.1563	19.1299	16.001	13.6367	10.7646	8.25879	4.62109	0
										115.94	42.0518	33.0049	26.001	19.8311	13.5381	8.86426	4.15137	0														118.74	21.1445	19.1318	15.9893	13.625	10.7783	8.2666	4.62109	0
										116.04	42.0332	33.0078	26.0117	19.8203	13.5391	8.87988	4.15527	0														118.84	21.1494	19.125	15.998	13.6309	10.7715	8.25	4.60449	0
										116.14	42.0439	33	26.0195	19.834	13.5527	8.88281	4.15723	0														118.94	21.168	19.1387	15.9814	13.6211	10.7725	8.25	4.61816	0
										116.24	42.0596	33.0117	26.0195	19.8467	13.5625	8.86914	4.16504	0														119.04	21.1602	19.1357	15.9863	13.6318	10.7764	8.25488	4.60156	0
										116.34	42.0547	33.0029	26.0313	19.8467	13.5605	8.87891	4.16699	0														119.14	21.1611	19.1484	16.0049	13.6367	10.7764	8.24805	4.60645	0
										116.44	42.0498	32.9961	26.0254	19.8516	13.5703	8.88672	4.16699	0														119.24	21.1797	19.1484	15.9883	13.6289	10.7725	8.24609	4.625	0
										116.54	42.0576	33.0127	26.0205	19.8594	13.5664	8.88672	4.17969	0														119.34	21.1582	19.1367	15.9922	13.625	10.7793	8.25781	4.6084	0
										116.64	42.0537	33.0146	26.0322	19.8486	13.5635	8.88672	4.17676	0														119.44	21.1641	19.1445	16.0088	13.6318	10.7891	8.23828	4.60938	0
										116.74	42.0439	33.0195	26.0371	19.8584	13.5703	8.89453	4.18359	0														119.54	21.1689	19.1514	16.0088	13.625	10.7793	8.23828	4.61621	0
										116.84	42.0557	33.0313	26.0439	19.8662	13.5762	8.89551	4.17969	0														119.64	21.1758	19.1611	15.9961	13.6172	10.7842	8.25488	4.60938	0
										116.94	42.0654	33.0195	26.0439	19.873	13.583	8.90723	4.18848	0														119.74	21.1631	19.1436	15.9863	13.6221	10.7969	8.25781	4.60449	0
										117.04	42.0703	33.0322	26.0459	19.8867	13.5869	8.90039	4.19531	0														119.84	21.1641	19.1533	15.998	13.6318	10.8105	8.26758	4.61133	0
										117.14	42.082	33.0361	26.0518	19.873	13.5938	8.91113	4.19336	0														119.94	21.1807	19.1563	15.9746	13.6318	10.7861	8.25488	4.62109	0
										117.24	42.0693	33.041	26.0557	19.8838	13.6045	8.91797	4.19141	0														120.04	21.1826	19.166	15.8926	13.6152	10.7842	8.25781	4.62793	0
										117.34	42.0752	33.0391	26.0527	19.8877	13.5947	8.9248	4.19336	0														120.14	21.1758	19.1582	15.7686	13.6172	10.7793	8.25781	4.61133	0
										117.44	42.0791	33.0488	26.0439	19.8896	13.6016	8.91504	4.19043	0														120.24	21.1807	19.1563	15.3584	13.6338	10.7842	8.2627	4.61328	0
										117.54	42.0693	33.0527	26.0557	19.8877	13.6045	8.92969	4.18359	0														120.34	21.1875	19.168	14.8984	13.6318	10.7842	8.26953	4.61621	0
										117.64	42.0674	33.0439	26.0605	19.8994	13.6143	8.94141	4.19141	0														120.44	21.1924	19.1729	14.8486	13.6445	10.7842	8.26465	4.61328	0
										117.74	42.082	33.0537	26.0635	19.8965	13.6084	8.92969	4.20313	0														120.54	21.1982	19.1826	14.8965	13.6484	10.7959	8.26953	4.61426	0
										117.84	42.0889	33.0557	26.0732	19.8945	13.6064	8.9375	4.20313	0														120.64	21.2021	19.1943	14.9902	13.6484	10.7959	8.26074	4.62012	0
										117.94	42.0742	33.0654	26.0635	19.8906	13.6074	8.94922	4.19727	0														120.74	21.2002	19.1875	15.0479	13.6563	10.7959	8.26758	4.61328	0
										118.04	42.082	33.0586	26.0811	19.9141	13.626	8.96875	4.21582	0														120.84	21.21	19.2002	15.0879	13.668	10.7842	8.26953	4.60938	0
										118.14	42.0908	33.0615	26.0781	19.9219	13.6338	8.96094	4.22363	0														120.94	21.2236	19.2041	15.083	13.6602	10.7891	8.25781	4.62109	0
										118.24	42.1055	33.0684	26.0977	19.9268	13.6406	8.98047	4.23047	0														121.04	21.2236	19.1943	15.0908	13.6611	10.7959	8.2666	4.61328	0
										118.34	42.0967	33.0703	26.0977	19.9482	13.6504	8.98926	4.2373	0														121.14	21.2383	19.207	15.1104	13.668	10.7939	8.26465	4.62109	0
										118.44	42.1162	33.0684	26.0977	19.9502	13.6621	8.97559	4.24414	0														121.24	21.25	19.2119	15.1328	13.6631	10.8135	8.27734	4.62109	0
										118.54	42.1182	33.0742	26.0898	19.9482	13.6641	8.98047	4.24902	0														121.34	21.2559	19.2168	15.1592	13.6758	10.8154	8.27734	4.62109	0
										118.64	42.1133	33.0801	26.0977	19.9531	13.6592	8.98828	4.2373	0														121.44	21.2637	19.2246	15.1729	13.668	10.7959	8.27441	4.62598	0
										118.74	42.125	33.082	26.0996	19.9609	13.665	8.99707	4.23828	0														121.54	21.2773	19.2305	15.1729	13.6729	10.8008	8.27734	4.63574	0
										118.84	42.1211	33.0732	26.1016	19.9814	13.6836	8.99512	4.23926	0														121.64	21.2725	19.2354	15.1885	13.6758	10.7959	8.27246	4.63281	0
										118.94	42.1299	33.0684	26.1074	19.9795	13.6719	8.99121	4.23926	0														121.74	21.2734	19.2412	15.1885	13.668	10.8057	8.28418	4.62891	0
										119.04	42.125	33.0723	26.0947	19.9922	13.6865	8.98633	4.25195	0														121.84	21.2783	19.2383	15.1924	13.6797	10.7969	8.28223	4.62109	0
										119.14	42.1309	33.0703	26.1016	19.9775	13.6699	8.99512	4.23535	0														121.94	21.2842	19.2383	15.1924	13.668	10.8105	8.28906	4.61621	0
										119.24	42.1309	33.0703	26.0928	19.9795	13.6787	9.00293	4.22949	0														122.04	21.2822	19.2383	15.1924	13.6797	10.8008	8.29688	4.61426	0
										119.34	42.1396	33.0752	26.0967	19.9775	13.6748	9.01953	4.22266	0														122.14	21.2891	19.2412	15.1924	13.6875	10.8076	8.30078	4.62109	0
										119.44	42.1328	33.085	26.0879	19.9912	13.6865	9.0127	4.22266	0														122.24	21.2969	19.2559	15.2041	13.6963	10.8086	8.31348	4.62891	0
										119.54	42.1426	33.0869	26.1016	19.9775	13.6816	9.02441	4.23047	0														122.34	21.2969	19.2617	15.2002	13.7139	10.8271	8.32031	4.63281	0
										119.64	42.1504	33.0889	26.1045	19.9873	13.6953	9.03125	4.24219	0														122.44	21.3047	19.2695	15.2119	13.7188	10.8174	8.30762	4.62891	0
										119.74	42.1641	33.0732	26.0977	19.9922	13.6865	9.0293	4.23926	0														122.54	21.3135	19.2725	15.1992	13.7021	10.8164	8.31152	4.63281	0
										119.84	42.1563	33.0908	26.1094	19.9795	13.6914	9.01953	4.23242	0														122.64	21.3154	19.2725	15.1934	13.7031	10.835	8.31641	4.63281	0
										119.94	42.1514	33.0947	26.1104	19.9775	13.6914	9.02734	4.23047	0														122.74	21.3076	19.2705	15.2119	13.7119	10.8379	8.31738	4.62891	0
										120.04	42.1494	33.1064	26.1094	19.9922	13.6992	9.02441	4.24316	0														122.84	21.3291	19.2773	15.2197	13.7148	10.8398	8.31348	4.64551	0
										120.14	42.1641	33.1162	26.1211	19.9922	13.7012	9.03613	4.23535	0														122.94	21.3359	19.2803	15.2236	13.7188	10.8281	8.30078	4.65234	0
										120.24	42.1641	33.1289	26.1143	20.0039	13.7148	9.04297	4.23926	0														123.04	21.3477	19.2988	15.2168	13.7188	10.8467	8.31738	4.65234	0
										120.34	42.1836	33.1172	26.1318	19.9922	13.7178	9.05371	4.24609	0														123.14	21.3477	19.2891	15.2305	13.7188	10.8467	8.31543	4.65234	0
										120.44	42.1836	33.1094	26.1318	20.0049	13.7188	9.05859	4.25684	0														123.24	21.3525	19.3008	15.2266	13.7266	10.8496	8.32324	4.66113	0
										120.54	42.1836	33.1211	26.1221	20.0068	13.7139	9.05566	4.25684	0														123.34	21.3545	19.2891	15.2197	13.7383	10.8545	8.32813	4.65918	0
										120.64	42.1787	33.1123	26.126	19.9971	13.709	9.0625	4.23535	0														123.44	21.3525	19.292	15.2197	13.7412	10.8545	8.32813	4.65234	0
										120.74	42.1689	33.1104	26.1357	19.999	13.7178	9.06836	4.24707	0														123.54	21.3594	19.3096	15.2314	13.7412	10.8594	8.32813	4.65234	0
										120.84	42.1807	33.127	26.1318	20.0117	13.7256	9.05957	4.25195	0														123.64	21.3574	19.3184	15.2246	13.7314	10.8496	8.32813	4.66211	0
										120.94	42.1787	33.1172	26.1367	20.0117	13.7119	9.07324	4.25	0														123.74	21.3652	19.3213	15.2314	13.7432	10.8672	8.33594	4.66992	0
										121.04	42.1719	33.1338	26.1396	20.0068	13.7256	9.06934	4.24512	0														123.84	21.3594	19.3164	15.2461	13.7578	10.8662	8.34082	4.67188	0
										121.14	42.1787	33.1377	26.1563	20.0029	13.7217	9.09082	4.24316	0														123.94	21.3818	19.3408	15.2559	13.7578	10.876	8.34961	4.69141	0
										121.24	42.1719	33.1357	26.1455	20.0195	13.7305	9.08691	4.26465	0														124.04	21.375	19.3428	15.2744	13.7578	10.8701	8.34375	4.68359	0
										121.34	42.1865	33.1289	26.1367	20.0215	13.7324	9.08984	4.27148	0														124.14	21.3818	19.3428	15.2852	13.7578	10.8789	8.35547	4.69336	0
										121.44	42.1885	33.1455	26.1338	20.0264	13.7373	9.08984	4.27637	0														124.24	21.3799	19.3408	15.29	13.7725	10.9023	8.36914	4.68457	0
										121.54	42.1797	33.1406	26.1328	20.0215	13.7188	9.10156	4.24707	0														124.34	21.3867	19.3594	15.3066	13.7822	10.8975	8.3623	4.69922	0
										121.64	42.1768	33.1406	26.1377	20.0381	13.7305	9.10156	4.25684	0														124.44	21.3955	19.3672	15.3066	13.7822	10.9082	8.38379	4.70801	0
										121.74	42.1758	33.1484	26.1396	20.043	13.7354	9.10156	4.2666	0														124.54	21.3818	19.3555	15.3408	13.8086	10.918	8.37891	4.69141	0
										121.84	42.1758	33.1572	26.1289	20.0381	13.7295	9.10938	4.26074	0														124.64	21.4111	19.3721	15.3477	13.8086	10.9287	8.37109	4.71094	0
										121.94	42.1738	33.1553	26.1406	20.0439	13.7354	9.12109	4.25488	0														124.74	21.418	19.3789	15.3721	13.8154	10.9365	8.36719	4.71582	0
										122.04	42.1797	33.1553	26.1289	20.0596	13.7393	9.12109	4.27344	0														124.84	21.4209	19.3838	15.3799	13.8232	10.9365	8.37891	4.72656	0
										122.14	42.1885	33.1484	26.1289	20.0576	13.7373	9.11621	4.26172	0														124.94	21.4336	19.3887	15.4043	13.8164	10.9414	8.37891	4.7207	0
										122.24	42.1836	33.1533	26.1289	20.0576	13.7373	9.11035	4.25391	0														125.04	21.4375	19.3984	15.4189	13.8262	10.9346	8.375	4.72266	0
										122.34	42.1836	33.1689	26.1318	20.0635	13.7305	9.11719	4.26465	0														125.14	21.4355	19.3916	15.4141	13.8311	10.9443	8.39063	4.73242	0
										122.44	42.1914	33.1621	26.1455	20.0703	13.7354	9.12598	4.25781	0														125.24	21.4404	19.3867	15.4307	13.8398	10.9346	8.37891	4.72559	0
										122.54	42.1797	33.1484	26.124	20.082	13.751	9.11914	4.27148	0														125.34	21.4521	19.3984	15.5283	13.8252	10.9365	8.37109	4.74219	0
										122.64	42.1934	33.1602	26.1221	20.082	13.7441	9.12207	4.26855	0														125.44	21.4424	19.3984	15.8076	13.8232	10.9316	8.37891	4.73926	0
										122.74	42.1855	33.168	26.1357	20.082	13.7422	9.13574	4.26172	0														125.54	21.4424	19.3955	16.0967	13.8242	10.9395	8.38184	4.72949	0
										122.84	42.1836	33.1602	26.1367	20.0889	13.749	9.13672	4.26855	0														125.64	21.4443	19.3936	16.2861	13.8359	10.9404	8.39453	4.72559	0
										122.94	42.1953	33.1436	26.1289	20.082	13.75	9.13379	4.26953	0														125.74	21.4404	19.3984	16.3096	13.8438	10.957	8.39941	4.73047	0
										123.04	42.2031	33.1484	26.124	20.0791	13.752	9.12109	4.2666	0														125.84	21.458	19.3975	16.3145	13.8506	10.9512	8.39844	4.73047	0
										123.14	42.1914	33.1504	26.1289	20.0625	13.749	9.13574	4.25684	0														125.94	21.4688	19.4111	16.3281	13.8506	10.9668	8.41797	4.73047	0
										123.24	42.1865	33.1631	26.1309	20.0742	13.7539	9.1377	4.25879	0														126.04	21.4521	19.4131	16.3242	13.8633	10.96	8.40918	4.72559	0
										123.34	42.1914	33.1631	26.1289	20.0742	13.7539	9.13379	4.25391	0														126.14	21.4561	19.4258	16.3174	13.8564	10.9736	8.41992	4.73145	0
										123.44	42.1934	33.1494	26.124	20.082	13.7666	9.13574	4.25	0														126.24	21.458	19.4189	16.3184	13.8643	10.9756	8.43262	4.73047	0
										123.54	42.2031	33.1572	26.1201	20.0771	13.7637	9.12402	4.24219	0														126.34	21.4619	19.4375	16.3145	13.8672	10.9873	8.4375	4.73926	0
										123.64	42.1982	33.1572	26.126	20.0752	13.7432	9.1377	4.24219	0														126.44	21.46	19.4453	16.333	13.8721	10.9756	8.4375	4.73047	0
										123.74	42.1865	33.167	26.126	20.0908	13.7588	9.12598	4.25391	0														126.54	21.4697	19.4541	16.3213	13.8789	10.9883	8.43066	4.74219	0
										123.84	42.1934	33.1602	26.124	20.0859	13.7539	9.13867	4.24707	0														126.64	21.4688	19.4609	16.3242	13.8818	10.9941	8.43652	4.73438	0
										123.94	42.1953	33.1719	26.1143	20.1006	13.7598	9.13379	4.25684	0														126.74	21.4697	19.457	16.3408	13.8936	10.9785	8.4209	4.74219	0
										124.04	42.1934	33.1553	26.126	20.0908	13.748	9.13379	4.23926	0														126.84	21.4863	19.4668	16.3291	13.875	10.9805	8.42285	4.74023	0
										124.14	42.1885	33.1484	26.1309	20.0859	13.7617	9.13867	4.24902	0														126.94	21.4766	19.457	16.3262	13.877	10.9756	8.40332	4.73828	0
										124.24	42.208	33.1533	26.1367	20.084	13.7617	9.1416	4.24219	0														127.04	21.4619	19.4473	16.3164	13.8789	10.9756	8.4248	4.72754	0
										124.34	42.2021	33.167	26.1416	20.0898	13.7695	9.13672	4.25293	0														127.14	21.4619	19.4492	16.3359	13.8857	10.9951	8.42285	4.71094	0
										124.44	42.2031	33.1602	26.1553	20.083	13.7725	9.14844	4.2627	0														127.24	21.4717	19.4551	16.3506	13.8867	10.9951	8.41309	4.73047	0
										124.54	42.1963	33.165	26.1338	20.0996	13.7764	9.14551	4.26855	0														127.34	21.4766	19.4668	16.3408	13.8867	10.9902	8.4248	4.73926	0
										124.64	42.21	33.1719	26.1406	20.0947	13.7666	9.14746	4.26367	0														127.44	21.4766	19.4688	16.3525	13.8818	10.9912	8.41895	4.72266	0
										124.74	42.2002	33.1777	26.1406	20.1064	13.7734	9.14063	4.27734	0														127.54	21.4766	19.4639	16.3525	13.8799	11	8.42969	4.72949	0
										124.84	42.21	33.168	26.1357	20.1055	13.7783	9.14844	4.28027	0														127.64	21.4766	19.4678	16.3555	13.8984	11.0146	8.43066	4.73047	0
										124.94	42.2148	33.1846	26.1318	20.1133	13.7881	9.15137	4.27637	0														127.74	21.4795	19.4766	16.3652	13.8975	11.0176	8.4375	4.73047	0
										125.04	42.2178	33.1846	26.1484	20.1162	13.7813	9.16504	4.2666	0														127.84	21.4971	19.4893	16.3721	13.8945	11.0342	8.4375	4.7334	0
										125.14	42.1992	33.1748	26.1533	20.1328	13.793	9.17676	4.28809	0														127.94	21.501	19.4844	16.375	13.9111	11.0244	8.42969	4.73828	0
										125.24	42.2109	33.1846	26.1484	20.1377	13.8086	9.1582	4.30273	0														128.04	21.5195	19.4961	16.3818	13.915	11.0342	8.4375	4.73828	0
										125.34	42.2158	33.1885	26.1602	20.1406	13.8037	9.16016	4.2998	0														128.14	21.5078	19.4902	16.3721	13.918	11.0459	8.44238	4.73535	0
										125.44	42.1982	33.1943	26.1572	20.1553	13.8086	9.15039	4.30762	0														128.24	21.5039	19.5029	16.375	13.9229	11.0488	8.44434	4.73047	0
										125.54	42.208	33.2061	26.1602	20.1572	13.8105	9.16016	4.29785	0														128.34	21.5127	19.5078	16.3848	13.9248	11.041	8.4375	4.73047	0
										125.64	42.2197	33.1865	26.1699	20.1523	13.8203	9.1582	4.30566	0														128.44	21.5225	19.5078	16.3867	13.9248	11.0508	8.44141	4.72754	0
										125.74	42.2178	33.1875	26.1631	20.1641	13.8271	9.15625	4.32227	0														128.54	21.5107	19.5029	16.3916	13.918	11.0537	8.4375	4.72949	0
										125.84	42.2295	33.1963	26.1641	20.1592	13.8184	9.16406	4.30859	0														128.64	21.5078	19.5127	16.3994	13.9307	11.0537	8.44043	4.72266	0
										125.94	42.2178	33.1797	26.1729	20.1631	13.8242	9.16504	4.31641	0														128.74	21.5205	19.5195	16.4043	13.9326	11.0586	8.4375	4.71875	0
										126.04	42.2236	33.1914	26.1729	20.1816	13.8447	9.15332	4.33008	0														128.84	21.5156	19.5195	16.4063	13.9258	11.0771	8.44238	4.71875	0
										126.14	42.2275	33.1992	26.1865	20.1836	13.833	9.16992	4.32715	0														128.94	21.5107	19.5225	16.4111	13.9375	11.0762	8.44531	4.71094	0
										126.24	42.2227	33.1943	26.1846	20.1904	13.8467	9.17285	4.33887	0														129.04	21.5205	19.5273	16.4043	13.9385	11.0732	8.4375	4.72754	0
										126.34	42.2246	33.1992	26.1797	20.1963	13.8564	9.16309	4.33691	0														129.14	21.5352	19.5352	16.3994	13.9453	11.0732	8.44043	4.73047	0
										126.44	42.2275	33.1963	26.1797	20.1982	13.835	9.16504	4.33203	0														129.24	21.5303	19.5283	16.4023	13.9404	11.0781	8.4502	4.72266	0
										126.54	42.2109	33.2227	26.1768	20.2031	13.8447	9.16895	4.34375	0														129.34	21.5283	19.5352	16.4043	13.9619	11.0771	8.44922	4.71094	0
										126.64	42.2344	33.2178	26.1914	20.2002	13.8604	9.18652	4.34082	0														129.44	21.5352	19.5391	16.4111	13.957	11.0732	8.44727	4.71484	0
										126.74	42.2227	33.209	26.1816	20.2197	13.875	9.1748	4.3584	0														129.54	21.54	19.5391	16.4111	13.9541	11.085	8.46094	4.70313	0
										126.84	42.2471	33.2061	26.1846	20.2217	13.8701	9.17773	4.3584	0														129.64	21.5439	19.5352	16.416	13.9609	11.0928	8.45215	4.71094	0
										126.94	42.249	33.2139	26.1797	20.2227	13.8682	9.1748	4.36133	0														129.74	21.5537	19.5439	16.4229	13.96	11.085	8.45703	4.71484	0
										127.04	42.2471	33.2139	26.1914	20.2178	13.8613	9.1748	4.34668	0														129.84	21.5469	19.5586	16.416	13.9619	11.0918	8.45605	4.71094	0
										127.14	42.2373	33.2266	26.1865	20.2305	13.8711	9.16797	4.35156	0														129.94	21.5518	19.5586	16.418	13.9639	11.0898	8.4541	4.71094	0
										127.24	42.2471	33.2168	26.2021	20.2178	13.8662	9.19922	4.34668	0														130.04	21.5654	19.5684	16.4258	13.9688	11.0967	8.46094	4.70605	0
										127.34	42.249	33.2256	26.2041	20.2354	13.8838	9.18945	4.3623	0														130.14	21.5615	19.5664	16.4229	13.9736	11.1045	8.45703	4.70801	0
										127.44	42.2646	33.2334	26.2158	20.2393	13.8994	9.20605	4.36914	0														130.24	21.5469	19.5713	16.4238	13.9795	11.1113	8.47168	4.71484	0
										127.54	42.2666	33.2285	26.2139	20.2461	13.9092	9.20215	4.38281	0														130.34	21.5518	19.5781	16.4375	13.9883	11.1074	8.47168	4.71094	0
										127.64	42.2734	33.2422	26.207	20.249	13.917	9.18945	4.39063	0														130.44	21.5586	19.5781	16.4453	13.9844	11.1094	8.4668	4.71777	0
										127.74	42.2734	33.2305	26.2188	20.2422	13.9121	9.20605	4.37988	0														130.54	21.5645	19.5811	16.4521	13.9932	11.1055	8.47656	4.72559	0
										127.84	42.2705	33.2354	26.2188	20.2539	13.9258	9.20605	4.38965	0														130.64	21.5518	19.5879	16.4531	13.9912	11.1162	8.48047	4.71582	0
										127.94	42.2803	33.2402	26.2236	20.2422	13.9209	9.20898	4.38965	0														130.74	21.5596	19.5977	16.4697	14.0078	11.1309	8.4834	4.71875	0
										128.04	42.2803	33.2275	26.2256	20.2471	13.9072	9.20898	4.39258	0														130.84	21.5664	19.6045	16.4785	14.0127	11.1318	8.4834	4.72266	0
										128.14	42.2832	33.2305	26.2188	20.249	13.9121	9.2041	4.39258	0														130.94	21.5703	19.6211	16.4766	14.0225	11.1357	8.48145	4.72266	0
										128.24	42.2803	33.2256	26.2314	20.2393	13.9072	9.20703	4.3877	0														131.04	21.5645	19.6123	16.4736	14.0195	11.1406	8.49316	4.73047	0
										128.34	42.2705	33.2305	26.2334	20.2422	13.9102	9.19922	4.39551	0														131.14	21.5791	19.6172	16.4785	14.0244	11.1357	8.46875	4.73438	0
										128.44	42.2764	33.2275	26.2305	20.2402	13.9102	9.20605	4.38965	0														131.24	21.583	19.6152	16.4736	14.0107	11.1357	8.48047	4.73926	0
										128.54	42.2813	33.2334	26.2422	20.2451	13.917	9.21094	4.40527	0														131.34	21.5664	19.6094	16.4883	14.0273	11.1406	8.48145	4.72559	0
										128.64	42.2881	33.2334	26.2383	20.2471	13.9189	9.21875	4.41113	0														131.44	21.583	19.6094	16.4941	14.0322	11.1543	8.4873	4.74219	0
										128.74	42.2783	33.2432	26.2383	20.2549	13.9248	9.20703	4.41699	0														131.54	21.5859	19.6201	16.5078	14.0459	11.1465	8.48828	4.73047	0
										128.84	42.2813	33.2471	26.2529	20.2686	13.9248	9.21875	4.42188	0														131.64	21.5957	19.6367	16.4971	14.0352	11.1514	8.49121	4.73047	0
										128.94	42.293	33.2373	26.2627	20.2734	13.9346	9.22363	4.43359	0														131.74	21.5938	19.6445	16.4941	14.0381	11.1602	8.49609	4.73828	0
										129.04	42.3047	33.2334	26.2529	20.2832	13.9346	9.21094	4.43848	0														131.84	21.582	19.6367	16.501	14.0547	11.167	8.5127	4.71875	0
										129.14	42.3125	33.2402	26.25	20.2686	13.9297	9.22559	4.43359	0														131.94	21.5908	19.6367	16.5156	14.0547	11.1719	8.52441	4.7334	0
										129.24	42.2959	33.2451	26.252	20.2764	13.9443	9.22754	4.43652	0														132.04	21.6094	19.6514	16.5225	14.0566	11.1816	8.52344	4.74219	0
										129.34	42.3008	33.2529	26.2568	20.2783	13.9463	9.22559	4.43848	0														132.14	21.6055	19.6611	16.5361	14.0586	11.1777	8.52637	4.74023	0
										129.44	42.2979	33.2578	26.2617	20.2813	13.9443	9.22363	4.43652	0														132.24	21.6094	19.665	16.5273	14.0586	11.168	8.51074	4.74219	0
										129.54	42.3008	33.2539	26.25	20.293	13.9541	9.23047	4.44629	0														132.34	21.6172	19.6748	16.5127	14.0615	11.1865	8.52734	4.74512	0
										129.64	42.3125	33.251	26.2559	20.293	13.9609	9.23633	4.45605	0														132.44	21.6055	19.6563	16.5156	14.0664	11.1943	8.52441	4.73535	0
										129.74	42.3154	33.2529	26.2559	20.2988	13.9668	9.23145	4.46387	0														132.54	21.6201	19.6563	16.5303	14.0635	11.1992	8.53613	4.74219	0
										129.84	42.3232	33.2549	26.2646	20.2939	13.9619	9.23828	4.45898	0														132.64	21.627	19.6533	16.5439	14.0586	11.1895	8.53418	4.74219	0
										129.94	42.3135	33.2627	26.2578	20.2881	13.9756	9.24707	4.45996	0														132.74	21.6289	19.6602	16.5381	14.0664	11.1943	8.53906	4.75391	0
										130.04	42.3125	33.2646	26.2705	20.29	13.9707	9.24219	4.46484	0														132.84	21.625	19.668	16.54	14.0732	11.2031	8.54199	4.75	0
										130.14	42.3213	33.2666	26.2646	20.293	13.9805	9.24023	4.46582	0														132.94	21.6318	19.668	16.5566	14.083	11.2041	8.5498	4.75391	0
										130.24	42.3242	33.249	26.2598	20.3008	13.9834	9.24707	4.46777	0														133.04	21.6484	19.6748	16.5547	14.085	11.2139	8.54688	4.75391	0
										130.34	42.3223	33.2529	26.252	20.3096	13.9971	9.2373	4.46973	0														133.14	21.6396	19.6826	16.5596	14.0928	11.21	8.55957	4.74902	0
										130.44	42.334	33.2666	26.2578	20.2998	13.9873	9.23145	4.46289	0														133.24	21.6523	19.6758	16.5645	14.0938	11.2139	8.56641	4.74219	0
										130.54	42.3311	33.2725	26.2598	20.3008	13.9912	9.24707	4.47363	0														133.34	21.6641	19.6836	16.583	14.1104	11.2158	8.56348	4.75	0
										130.64	42.332	33.2695	26.2646	20.3096	14.0098	9.24512	4.48926	0														133.44	21.6641	19.6924	16.5684	14.1025	11.2285	8.57324	4.75293	0
										130.74	42.3408	33.2695	26.2598	20.3105	14.0146	9.24512	4.4873	0														133.54	21.666	19.6846	16.5859	14.1172	11.2207	8.57324	4.74707	0
										130.84	42.3389	33.2666	26.2627	20.3154	14.0117	9.24121	4.47559	0														133.64	21.6797	19.7021	16.5859	14.1074	11.2139	8.57129	4.76172	0
										130.94	42.3418	33.2676	26.2695	20.3086	14.0146	9.25488	4.46094	0														133.74	21.666	19.6992	16.583	14.1172	11.2266	8.58594	4.75	0
										131.04	42.3398	33.2598	26.2725	20.3223	14.0283	9.25781	4.48242	0														133.84	21.6758	19.6992	16.584	14.1299	11.2373	8.59473	4.75391	0
										131.14	42.3535	33.2734	26.248	20.3271	14.0264	9.24316	4.48242	0														133.94	21.6807	19.6953	16.6025	14.1367	11.2305	8.60645	4.76172	0
										131.24	42.3584	33.2764	26.2617	20.3125	14.0049	9.25488	4.47754	0														134.04	21.6875	19.6992	16.6104	14.1338	11.2285	8.59277	4.76172	0
										131.34	42.3535	33.2842	26.2646	20.3242	14.0283	9.26758	4.47266	0														134.14	21.6924	19.707	16.6025	14.1338	11.2324	8.60449	4.76953	0
										131.44	42.3555	33.2988	26.2627	20.3203	14.0264	9.27734	4.4873	0														134.24	21.6904	19.7002	16.5977	14.1475	11.2266	8.59766	4.76172	0
										131.54	42.373	33.2959	26.2744	20.332	14.0342	9.27441	4.48535	0														134.34	21.6904	19.7061	16.5986	14.1367	11.2422	8.60645	4.76855	0
										131.64	42.3828	33.2891	26.2568	20.3369	14.0488	9.26465	4.5	0														134.44	21.6885	19.707	16.6074	14.1455	11.2363	8.60254	4.7627	0
										131.74	42.376	33.3027	26.2412	20.3271	14.0381	9.2627	4.5	0														134.54	21.6924	19.707	16.5908	14.1436	11.2402	8.61621	4.77832	0
										131.84	42.3662	33.2959	26.2549	20.3203	14.0313	9.28125	4.5	0														134.64	21.6953	19.707	16.6025	14.1436	11.2383	8.60059	4.77344	0
										131.94	42.3643	33.3008	26.2529	20.334	14.0283	9.28418	4.50098	0														134.74	21.6943	19.707	16.5908	14.1367	11.2451	8.60938	4.76855	0
										132.04	42.3799	33.2988	26.2549	20.3311	14.0264	9.29395	4.49902	0														134.84	21.6807	19.707	16.6025	14.1367	11.2451	8.61719	4.75488	0
										132.14	42.3779	33.3008	26.2598	20.3389	14.0313	9.28418	4.50684	0														134.94	21.7021	19.7158	16.6055	14.1416	11.2549	8.61523	4.77637	0
										132.24	42.3975	33.2979	26.2578	20.3389	14.0293	9.28906	4.5	0														135.04	21.707	19.7305	16.6152	14.1563	11.2715	8.64063	4.78906	0
										132.34	42.3975	33.2939	26.2598	20.3486	14.0361	9.28906	4.51172	0														135.14	21.7051	19.7236	16.627	14.168	11.2764	8.64063	4.78613	0
										132.44	42.4023	33.2959	26.2646	20.3555	14.0313	9.28906	4.50098	0														135.24	21.7334	19.7334	16.6338	14.168	11.2813	8.64063	4.79297	0
										132.54	42.3994	33.3037	26.2529	20.3633	14.0391	9.28418	4.49219	0														135.34	21.7461	19.7461	16.6338	14.1846	11.2783	8.63867	4.80078	0
										132.64	42.3906	33.3057	26.2627	20.3467	14.0342	9.29395	4.49219	0														135.44	21.751	19.7578	16.6211	14.1865	11.2646	8.62891	4.80957	0
										132.74	42.3857	33.3086	26.2549	20.3516	14.0391	9.29785	4.49512	0														135.54	21.7529	19.7451	16.6143	14.168	11.2773	8.62988	4.81152	0
										132.84	42.3955	33.3086	26.2529	20.3535	14.0361	9.30078	4.48926	0														135.64	21.7412	19.7383	16.6104	14.1709	11.2725	8.63672	4.79297	0
										132.94	42.3916	33.3203	26.2412	20.3584	14.0342	9.30371	4.4873	0														135.74	21.7539	19.7393	16.6133	14.1758	11.2793	8.63965	4.80371	0
										133.04	42.3896	33.3203	26.2627	20.3516	14.0273	9.32031	4.48535	0														135.84	21.7588	19.7461	16.623	14.1758	11.2842	8.64453	4.80078	0
										133.14	42.3857	33.3281	26.2666	20.3545	14.0361	9.31055	4.49219	0														135.94	21.7656	19.7607	16.6221	14.1729	11.2852	8.64941	4.80078	0
										133.24	42.4023	33.335	26.2695	20.3613	14.0205	9.32031	4.49219	0														136.04	21.7607	19.7578	16.6182	14.1758	11.2988	8.66309	4.80078	0
										133.34	42.3994	33.3203	26.2695	20.3711	14.0234	9.33008	4.49219	0														136.14	21.7734	19.7656	16.6221	14.1709	11.3066	8.66406	4.79688	0
										133.44	42.4023	33.3408	26.2617	20.373	14.0332	9.32813	4.50391	0														136.24	21.7852	19.7656	16.6299	14.1641	11.2998	8.65625	4.7959	0
										133.54	42.4141	33.3467	26.2695	20.376	14.0313	9.33594	4.50391	0														136.34	21.793	19.7852	16.6328	14.167	11.3086	8.67285	4.80176	0
										133.64	42.4141	33.3369	26.2676	20.3906	14.0322	9.34277	4.51172	0														136.44	21.7979	19.7881	16.6494	14.1758	11.3154	8.6709	4.80078	0
										133.74	42.4219	33.3467	26.2627	20.3906	14.0459	9.33789	4.51855	0														136.54	21.8086	19.7969	16.6416	14.1689	11.3115	8.68359	4.8125	0
										133.84	42.4316	33.3428	26.2617	20.3799	14.0361	9.35156	4.51172	0														136.64	21.8115	19.79	16.6543	14.1758	11.3232	8.6875	4.80078	0
										133.94	42.4268	33.3408	26.2695	20.3896	14.0381	9.35742	4.52344	0														136.74	21.8125	19.8047	16.6611	14.1807	11.3281	8.67578	4.80859	0
										134.04	42.4219	33.3594	26.2578	20.3906	14.0225	9.34766	4.53125	0														136.84	21.8242	19.8164	16.6641	14.1875	11.3428	8.67773	4.81543	0
										134.14	42.4297	33.3594	26.2725	20.3906	14.0156	9.36426	4.53125	0														136.94	21.8213	19.8047	16.6738	14.1953	11.3428	8.67969	4.82031	0
										134.24	42.4297	33.3643	26.2773	20.4053	14.0273	9.37109	4.54297	0														137.04	21.8213	19.8125	16.6689	14.1992	11.3467	8.69141	4.81348	0
										134.34	42.4414	33.3711	26.2793	20.415	14.0273	9.37891	4.53125	0														137.14	21.8281	19.8164	16.6777	14.1992	11.3516	8.68262	4.82031	0
										134.44	42.4414	33.3711	26.2881	20.4268	14.0322	9.37402	4.53613	0														137.24	21.8398	19.8213	16.6729	14.2041	11.3545	8.69238	4.82422	0
										134.54	42.4463	33.374	26.2725	20.4238	14.0391	9.37207	4.54102	0														137.34	21.8311	19.8281	16.6836	14.21	11.3613	8.71094	4.81738	0
										134.64	42.4482	33.3838	26.2773	20.4268	14.0391	9.37891	4.53125	0														137.44	21.8438	19.8281	16.6924	14.2188	11.3662	8.69922	4.83203	0
										134.74	42.458	33.3955	26.2871	20.4219	14.0439	9.38379	4.53613	0														137.54	21.8477	19.8398	16.6855	14.207	11.3623	8.70215	4.83203	0
										134.84	42.4531	33.3857	26.3008	20.4316	14.0586	9.40723	4.53613	0														137.64	21.8525	19.8447	16.7002	14.2197	11.3623	8.70215	4.82422	0
										134.94	42.458	33.3906	26.2959	20.4482	14.0703	9.40918	4.54297	0														137.74	21.8555	19.8477	16.6904	14.2217	11.3662	8.7002	4.82324	0
										135.04	42.4678	33.4014	26.292	20.4482	14.0654	9.41699	4.54297	0														137.84	21.8535	19.8379	16.6885	14.207	11.3691	8.69922	4.82324	0
										135.14	42.46	33.415	26.3047	20.4531	14.0752	9.42969	4.55469	0														137.94	21.8555	19.8477	16.6934	14.21	11.3701	8.71191	4.82031	0
										135.24	42.4648	33.4053	26.3105	20.4658	14.0928	9.43164	4.56543	0														138.04	21.8604	19.8359	16.708	14.2197	11.3789	8.71875	4.8252	0
										135.34	42.4805	33.3955	26.3076	20.4814	14.1064	9.42871	4.5791	0														138.14	21.8633	19.8438	16.7197	14.2266	11.374	8.71094	4.82813	0
										135.44	42.4863	33.4102	26.3008	20.4746	14.0967	9.4248	4.56641	0														138.24	21.8799	19.8525	16.7119	14.2178	11.3867	8.72168	4.82031	0
										135.54	42.4834	33.4082	26.3086	20.4648	14.1064	9.4375	4.57422	0														138.34	21.8867	19.8594	16.708	14.2275	11.3936	8.72656	4.8125	0
										135.64	42.4844	33.418	26.3037	20.4727	14.1211	9.43262	4.57715	0														138.44	21.8975	19.8555	16.7197	14.2461	11.4082	8.73145	4.81348	0
										135.74	42.4844	33.418	26.3135	20.4609	14.1162	9.4375	4.57715	0														138.54	21.9141	19.8701	16.7363	14.251	11.4131	8.73828	4.82031	0
										135.84	42.4795	33.4307	26.3232	20.4678	14.1211	9.44238	4.58691	0														138.64	21.918	19.8867	16.751	14.2578	11.418	8.72949	4.82715	0
										135.94	42.4844	33.4463	26.3359	20.4658	14.1123	9.45703	4.58203	0														138.74	21.9189	19.8877	16.7422	14.249	11.4102	8.73145	4.82031	0
										136.04	42.4873	33.4326	26.3447	20.4717	14.1299	9.46875	4.58984	0														138.84	21.9258	19.8945	16.7441	14.251	11.417	8.73145	4.80859	0
										136.14	42.5	33.4326	26.333	20.4854	14.1484	9.46875	4.59863	0														138.94	21.9258	19.8838	16.7588	14.2627	11.4199	8.73828	4.79102	0
										136.24	42.5088	33.4229	26.3271	20.4775	14.1533	9.46875	4.6084	0														139.04	21.9424	19.9014	16.7559	14.2578	11.4248	8.74512	4.80078	0
										136.34	42.5088	33.4229	26.3252	20.4795	14.1602	9.47363	4.60156	0														139.14	21.9326	19.9111	16.7744	14.2617	11.4375	8.74609	4.80371	0
										136.44	42.5107	33.4414	26.3232	20.4775	14.1729	9.46875	4.60645	0														139.24	21.9492	19.9297	16.7822	14.2725	11.4365	8.75098	4.8125	0
										136.54	42.5088	33.4414	26.3447	20.4756	14.1797	9.48047	4.60156	0														139.34	21.9453	19.9258	16.7705	14.2656	11.4395	8.75781	4.80859	0
										136.64	42.5068	33.4414	26.3516	20.4805	14.1943	9.4834	4.61328	0														139.44	21.9453	19.9229	16.7852	14.2822	11.4443	8.75	4.80566	0
										136.74	42.5117	33.4443	26.3584	20.4854	14.2041	9.4873	4.60156	0														139.54	21.9453	19.9297	16.7871	14.2803	11.4414	8.73828	4.82422	0
										136.84	42.5117	33.4463	26.3545	20.4912	14.2129	9.48047	4.61133	0														139.64	21.9424	19.9297	16.7822	14.2773	11.4561	8.74121	4.82422	0
										136.94	42.5186	33.4443	26.3613	20.4844	14.2158	9.48242	4.60938	0														139.74	21.9492	19.9326	16.793	14.29	11.4561	8.74609	4.8125	0
										137.04	42.5117	33.4492	26.3662	20.4863	14.2227	9.4873	4.60645	0														139.84	21.957	19.9453	16.8096	14.2969	11.4678	8.7627	4.80078	0
										137.14	42.5137	33.4463	26.3711	20.499	14.2354	9.48535	4.60938	0														139.94	21.96	19.957	16.8262	14.3008	11.4668	8.76953	4.81543	0
										137.24	42.5186	33.4463	26.3643	20.5068	14.2568	9.49219	4.61328	0														140.04	21.9766	19.9658	16.833	14.3086	11.4639	8.75781	4.8291	0
										137.34	42.5234	33.4414	26.376	20.5117	14.2744	9.49707	4.61328	0														140.14	21.9844	19.9688	16.8379	14.3135	11.4756	8.76465	4.84375	0
										137.44	42.5205	33.4316	26.3711	20.5088	14.2861	9.49512	4.62305	0														140.24	21.9814	19.9688	16.8398	14.3184	11.4756	8.75488	4.83203	0
										137.54	42.54	33.4414	26.3691	20.5088	14.2813	9.49512	4.62793	0														140.34	21.9951	19.9756	16.833	14.3164	11.4883	8.76953	4.83008	0
										137.64	42.5381	33.4414	26.3789	20.5107	14.2842	9.50488	4.625	0														140.44	21.9766	19.9639	16.8525	14.3281	11.4873	8.77246	4.82031	0
										137.74	42.5381	33.4385	26.3789	20.5156	14.3037	9.49512	4.62793	0														140.54	21.9883	19.9883	16.8477	14.3213	11.4951	8.77832	4.84473	0
										137.84	42.543	33.4443	26.3682	20.5107	14.3037	9.48535	4.62793	0														140.64	21.9883	19.9814	16.8604	14.3359	11.4922	8.78613	4.83984	0
										137.94	42.5381	33.4609	26.374	20.501	14.2988	9.48047	4.61816	0														140.74	21.9873	19.9844	16.8574	14.3398	11.4902	8.78418	4.84473	0
										138.04	42.5332	33.4609	26.3906	20.5068	14.3135	9.50293	4.62598	0														140.84	22.001	19.9854	16.8574	14.3281	11.499	8.78906	4.86328	0
										138.14	42.543	33.4688	26.3857	20.5234	14.3242	9.50781	4.63281	0														140.94	22.001	19.9717	16.8643	14.3398	11.5	8.79395	4.85156	0
										138.24	42.5469	33.4541	26.3867	20.5186	14.3193	9.50781	4.63086	0														141.04	22.0078	19.9932	16.8672	14.3477	11.5215	8.8125	4.86328	0
										138.34	42.542	33.4658	26.3887	20.5195	14.3232	9.50488	4.6416	0														141.14	22.0156	20	16.8838	14.3525	11.5098	8.79883	4.86816	0
										138.44	42.543	33.4873	26.4023	20.5166	14.3252	9.51465	4.64551	0														141.24	22.0195	20.0146	16.8789	14.3545	11.5029	8.80469	4.87793	0
										138.54	42.543	33.4756	26.4141	20.5283	14.332	9.53125	4.65234	0														141.34	22.0146	20.0029	16.8799	14.3477	11.5029	8.79688	4.87793	0
										138.64	42.5547	33.4688	26.3975	20.5469	14.332	9.51953	4.67578	0														141.44	22.001	19.9893	16.8799	14.3506	11.5049	8.79883	4.88379	0
										138.74	42.5664	33.4785	26.3906	20.5332	14.3203	9.53125	4.66211	0														141.54	22.0078	19.9844	16.8887	14.3691	11.5068	8.79297	4.88281	0
										138.84	42.5547	33.4678	26.3984	20.543	14.335	9.53613	4.67188	0														141.64	22.0166	19.998	16.8838	14.3594	11.5098	8.80078	4.88281	0
										138.94	42.5664	33.4609	26.3936	20.5479	14.3418	9.51465	4.68164	0														141.74	22.0117	19.9922	16.8848	14.3672	11.5098	8.78418	4.8877	0
										139.04	42.5713	33.4756	26.3867	20.5381	14.3301	9.5127	4.67871	0														141.84	22.0107	20.0029	16.8867	14.3574	11.501	8.77344	4.89063	0
										139.14	42.5615	33.4639	26.4033	20.5361	14.3281	9.53418	4.66016	0														141.94	22.0107	19.9912	16.8848	14.3535	11.5137	8.78906	4.88281	0
										139.24	42.5576	33.457	26.417	20.5547	14.3398	9.53418	4.67676	0														142.04	22.001	19.9814	16.8906	14.374	11.5059	8.79688	4.87598	0
										139.34	42.5791	33.4668	26.3984	20.5381	14.335	9.52734	4.67871	0														142.14	22.0195	20	16.8916	14.3672	11.5195	8.79688	4.89258	0
										139.44	42.5811	33.4805	26.4063	20.5459	14.3281	9.53711	4.66699	0														142.24	22.0156	19.9961	16.8945	14.3721	11.5146	8.78906	4.89551	0
										139.54	42.5742	33.4678	26.418	20.5557	14.333	9.54297	4.67676	0														142.34	22.0303	20.0078	16.8994	14.3789	11.5313	8.80566	4.90527	0
										139.64	42.5791	33.4688	26.4131	20.5625	14.332	9.53809	4.67188	0														142.44	22.0273	20.0107	16.916	14.3818	11.5244	8.7959	4.91016	0
										139.74	42.5859	33.4639	26.416	20.5576	14.332	9.52734	4.67188	0														142.54	22.0273	20.0195	16.9102	14.3818	11.5225	8.79199	4.91895	0
										139.84	42.584	33.4688	26.4248	20.5605	14.3447	9.53418	4.67188	0														142.64	22.0225	20.0146	16.8994	14.375	11.5342	8.79688	4.9209	0
										139.94	42.5869	33.4736	26.418	20.5527	14.335	9.53906	4.66699	0														142.74	22.0283	20.0088	16.9111	14.3867	11.5195	8.79395	4.9248	0
										140.04	42.5771	33.4805	26.418	20.5391	14.3398	9.54395	4.66016	0														142.84	22.0352	20.0273	16.9082	14.377	11.5195	8.79004	4.92969	0
										140.14	42.582	33.4727	26.4346	20.5391	14.3398	9.55078	4.66504	0														142.94	22.0352	20.0244	16.9111	14.3867	11.5146	8.79688	4.93164	0
										140.24	42.5869	33.4756	26.4385	20.5557	14.3662	9.54785	4.68359	0														143.04	22.04	20.0225	16.9023	14.3789	11.5264	8.80078	4.94141	0
										140.34	42.6055	33.4619	26.4316	20.5596	14.3682	9.54883	4.68066	0														143.14	22.0469	20.0156	16.9111	14.3936	11.5215	8.78906	4.92969	0
										140.44	42.5908	33.4805	26.4297	20.5547	14.3711	9.54688	4.68164	0														143.24	22.0615	20.0156	16.9111	14.3867	11.5342	8.7998	4.94434	0
										140.54	42.5889	33.4775	26.4463	20.5576	14.3594	9.55859	4.67188	0														143.34	22.0547	20.0205	16.9238	14.3994	11.5342	8.80859	4.94922	0
										140.64	42.582	33.4756	26.4385	20.5674	14.3633	9.56055	4.67676	0														143.44	22.0674	20.0273	16.9375	14.4102	11.5313	8.80859	4.94922	0
										140.74	42.5986	33.4688	26.4395	20.5713	14.3633	9.56543	4.68066	0														143.54	22.0781	20.0273	16.9238	14.3984	11.5264	8.81348	4.9541	0
										140.84	42.6025	33.457	26.4375	20.5693	14.3662	9.55859	4.67871	0														143.64	22.0781	20.0225	16.9307	14.3906	11.5293	8.81152	4.96094	0
										140.94	42.5889	33.4609	26.4375	20.5771	14.3594	9.55664	4.66309	0														143.74	22.0664	20.0322	16.9336	14.3936	11.5225	8.81641	4.95313	0
										141.04	42.585	33.4609	26.4463	20.5771	14.3545	9.56836	4.66309	0														143.84	22.0693	20.0303	16.9307	14.3896	11.5371	8.82031	4.94434	0
										141.14	42.5967	33.4492	26.4414	20.5791	14.3564	9.57031	4.66992	0														143.94	22.0713	20.0352	16.9424	14.4063	11.5313	8.80566	4.94141	0
										141.24	42.5918	33.4443	26.4326	20.5791	14.3564	9.57031	4.67188	0														144.04	22.0781	20.0273	16.9326	14.3916	11.5146	8.80078	4.94141	0
										141.34	42.5938	33.4346	26.4326	20.5742	14.3516	9.56543	4.67188	0														144.14	22.0781	20.0293	16.9268	14.3838	11.5195	8.80859	4.93555	0
										141.44	42.5938	33.4463	26.4277	20.5771	14.3545	9.56055	4.6748	0														144.24	22.0703	20.0313	16.9229	14.3984	11.5146	8.80078	4.92578	0
										141.54	42.5967	33.4482	26.4414	20.5703	14.3418	9.56543	4.66504	0														144.34	22.0664	20.0313	16.9229	14.3867	11.5215	8.80762	4.93652	0
										141.64	42.5898	33.4521	26.4395	20.5869	14.3555	9.56543	4.66895	0														144.44	22.0664	20.0195	16.9219	14.3887	11.5146	8.7998	4.92188	0
										141.74	42.6016	33.4453	26.4336	20.5889	14.3535	9.56641	4.66211	0														144.54	22.0615	20.0293	16.9229	14.3945	11.5195	8.81641	4.92871	0
										141.84	42.6016	33.459	26.4385	20.5898	14.3477	9.55957	4.66797	0														144.64	22.0625	20.0234	16.9258	14.3945	11.5313	8.80957	4.92285	0
										141.94	42.6094	33.4609	26.4463	20.5947	14.3525	9.5752	4.67285	0														144.74	22.0713	20.0352	16.9238	14.3994	11.5068	8.80469	4.93359	0
										142.04	42.6094	33.4482	26.4463	20.6133	14.3682	9.57324	4.69141	0														144.84	22.083	20.0449	16.9189	14.3916	11.5186	8.81348	4.92676	0
										142.14	42.6182	33.4531	26.4395	20.6133	14.3662	9.57813	4.68359	0														144.94	22.0693	20.0469	16.9229	14.3984	11.5215	8.83203	4.92188	0
										142.24	42.6162	33.4639	26.4492	20.6084	14.3662	9.58203	4.68359	0														145.04	22.0908	20.0508	16.9229	14.4102	11.5137	8.81543	4.92871	0
										142.34	42.6162	33.4707	26.4619	20.6133	14.376	9.59277	4.69531	0														145.14	22.1094	20.0508	16.918	14.3975	11.5029	8.81641	4.93359	0
										142.44	42.6182	33.4727	26.4775	20.626	14.3906	9.60645	4.70605	0														145.24	22.0996	20.041	16.9111	14.3916	11.4951	8.80859	4.92578	0
										142.54	42.6328	33.4756	26.4727	20.6445	14.3994	9.60645	4.72461	0														145.34	22.1055	20.0469	16.8994	14.3867	11.4883	8.81348	4.92188	0
										142.64	42.6416	33.4688	26.4707	20.6445	14.3896	9.61621	4.72656	0														145.44	22.1055	20.0352	16.9043	14.3789	11.5039	8.8291	4.92188	0
										142.74	42.6367	33.4785	26.4688	20.6475	14.3975	9.60938	4.71777	0														145.54	22.0986	20.0352	16.9121	14.3877	11.4902	8.82324	4.90234	0
										142.84	42.6426	33.4766	26.4688	20.6377	14.3906	9.61621	4.71387	0														145.64	22.1143	20.0244	16.9063	14.3789	11.5068	8.83984	4.91113	0
										142.94	42.6289	33.4785	26.4688	20.6514	14.4023	9.60938	4.72559	0														145.74	22.1143	20.0273	16.9229	14.3857	11.5029	8.83984	4.90527	0
										143.04	42.6357	33.4805	26.4648	20.6475	14.4023	9.61719	4.72363	0														145.84	22.1328	20.0439	16.9229	14.3984	11.5068	8.84668	4.92188	0
										143.14	42.6289	33.4805	26.4697	20.6455	14.4072	9.62207	4.73535	0														145.94	22.1289	20.0469	16.918	14.3984	11.5146	8.84082	4.92676	0
										143.24	42.6338	33.4805	26.4756	20.6455	14.3906	9.63574	4.72754	0														146.04	22.127	20.0537	16.9238	14.4063	11.5146	8.85938	4.92871	0
										143.34	42.6211	33.4795	26.4688	20.6592	14.4004	9.62891	4.74121	0														146.14	22.125	20.0498	16.9424	14.4102	11.5264	8.85156	4.91016	0
										143.44	42.6328	33.4844	26.4814	20.6484	14.4033	9.63672	4.7373	0														146.24	22.1416	20.0664	16.9541	14.4102	11.5264	8.85938	4.92188	0
										143.54	42.6328	33.4736	26.4912	20.668	14.418	9.6416	4.73828	0														146.34	22.1484	20.0664	16.9502	14.4209	11.5264	8.87109	4.92188	0
										143.64	42.6406	33.4736	26.4932	20.6729	14.418	9.64551	4.73828	0														146.44	22.1514	20.0791	16.9619	14.4258	11.5371	8.86719	4.9248	0
										143.74	42.6289	33.4873	26.4883	20.6768	14.4199	9.64355	4.73535	0														146.54	22.168	20.0977	16.9619	14.4307	11.5488	8.86621	4.94141	0
										143.84	42.626	33.4805	26.4834	20.6719	14.4219	9.65527	4.73535	0														146.64	22.1641	20.1055	16.96	14.4443	11.5391	8.85938	4.9375	0
										143.94	42.626	33.4834	26.4736	20.6738	14.4199	9.64844	4.7373	0														146.74	22.1758	20.1045	16.9551	14.4258	11.5537	8.87891	4.93652	0
										144.04	42.6396	33.5	26.4834	20.6719	14.4102	9.64844	4.72266	0														146.84	22.168	20.0977	16.9697	14.4375	11.5586	8.88379	4.92969	0
										144.14	42.625	33.4854	26.4883	20.6768	14.4102	9.66016	4.72559	0														146.94	22.1787	20.1055	16.9668	14.4307	11.5576	8.88184	4.94922	0
										144.24	42.6357	33.4834	26.4854	20.6836	14.4297	9.65723	4.74707	0														147.04	22.1807	20.1152	16.9648	14.4404	11.5605	8.89844	4.9541	0
										144.34	42.6523	33.4814	26.4883	20.6836	14.4189	9.66016	4.75098	0														147.14	22.1807	20.1211	16.9814	14.4492	11.5684	8.90625	4.96582	0
										144.44	42.6416	33.4873	26.4883	20.6865	14.4297	9.66016	4.74023	0														147.24	22.1875	20.124	16.9697	14.4453	11.5498	8.90625	4.96777	0
										144.54	42.6445	33.4805	26.498	20.6797	14.4219	9.66699	4.73047	0														147.34	22.1826	20.1289	16.9697	14.4453	11.5586	8.91016	4.95605	0
										144.64	42.6445	33.4883	26.4932	20.6787	14.4316	9.66016	4.7373	0														147.44	22.1787	20.1201	16.9746	14.4541	11.5625	8.89551	4.9541	0
										144.74	42.6396	33.5049	26.5049	20.6719	14.4297	9.66504	4.73535	0														147.54	22.1836	20.1289	16.9707	14.4463	11.5654	8.91309	4.96094	0
										144.84	42.6445	33.5117	26.5029	20.6895	14.4395	9.6748	4.73535	0														147.64	22.1855	20.1143	16.9766	14.4492	11.5703	8.91016	4.95801	0
										144.94	42.6494	33.5117	26.5127	20.6953	14.4531	9.67969	4.74707	0														147.74	22.1992	20.1289	16.9814	14.4443	11.5889	8.93457	4.96484	0
										145.04	42.6475	33.5166	26.5068	20.6953	14.4414	9.6748	4.75391	0														147.84	22.1875	20.1221	16.998	14.4688	11.5918	8.92969	4.95313	0
										145.14	42.6523	33.5146	26.5049	20.6934	14.4395	9.67773	4.74414	0														147.94	22.207	20.1406	16.9932	14.457	11.5996	8.94434	4.96094	0
										145.24	42.6523	33.5195	26.5049	20.6846	14.4424	9.69141	4.74707	0														148.04	22.2041	20.1436	17.0078	14.4717	11.6094	8.94043	4.96094	0
										145.34	42.6523	33.5361	26.5117	20.6963	14.4541	9.69141	4.75879	0														148.14	22.2139	20.1631	17.0049	14.4736	11.6162	8.94531	4.96777	0
										145.44	42.6641	33.5303	26.5146	20.7031	14.4658	9.70313	4.76855	0														148.24	22.2139	20.1563	17.0127	14.4883	11.6074	8.94531	4.97266	0
										145.54	42.6572	33.5342	26.5146	20.7148	14.4844	9.70117	4.77344	0														148.34	22.2266	20.1611	17.001	14.4795	11.624	8.94531	4.96875	0
										145.64	42.6758	33.5361	26.5156	20.71	14.4824	9.70703	4.77344	0														148.44	22.2197	20.168	17.0039	14.4961	11.625	8.95801	4.96875	0
										145.74	42.6709	33.5146	26.5176	20.7109	14.4883	9.7041	4.78125	0														148.54	22.2383	20.1709	17.0137	14.501	11.6357	8.96875	4.97266	0
										145.84	42.6748	33.5244	26.5098	20.7197	14.4902	9.69434	4.78125	0														148.64	22.2373	20.1836	17.0322	14.5078	11.6406	8.96191	4.97363	0
										145.94	42.6768	33.5391	26.5195	20.71	14.4795	9.7041	4.77637	0														148.74	22.2461	20.1875	17.0283	14.5049	11.6309	8.9541	4.99219	0
										146.04	42.6719	33.5313	26.5156	20.7148	14.4844	9.71875	4.78613	0														148.84	22.2441	20.1973	17.0322	14.5146	11.6357	8.96094	4.98926	0
										146.14	42.6836	33.5479	26.5098	20.7227	14.4951	9.7041	4.80078	0														148.94	22.2578	20.2021	17.0205	14.5078	11.6436	8.97559	4.99902	0
										146.24	42.6914	33.5498	26.5234	20.7197	14.4902	9.71582	4.79297	0														149.04	22.2578	20.1992	17.04	14.5156	11.6357	8.96387	4.99219	0
										146.34	42.6885	33.5537	26.5215	20.7295	14.5039	9.71777	4.80469	0														149.14	22.2676	20.2139	17.0322	14.5078	11.6514	8.97656	5.00684	0
										146.44	42.6953	33.5703	26.5273	20.7295	14.499	9.71875	4.79297	0														149.24	22.2539	20.2002	17.0449	14.5273	11.6504	8.96484	5	0
										146.54	42.6953	33.5674	26.5342	20.7354	14.5029	9.72559	4.80078	0														149.34	22.2783	20.2266	17.0391	14.5137	11.6436	8.97168	5.0166	0
										146.64	42.7031	33.5586	26.5176	20.7373	14.5195	9.71875	4.7959	0														149.44	22.2725	20.2021	17.0469	14.5205	11.6533	8.98145	5.00977	0
										146.74	42.71	33.5752	26.5273	20.7275	14.5166	9.72656	4.79102	0														149.54	22.2656	20.2119	17.0566	14.5439	11.6553	8.97363	5.01953	0
										146.84	42.7031	33.5684	26.5391	20.7305	14.5225	9.73828	4.79297	0														149.64	22.2822	20.2236	17.0449	14.5322	11.6748	8.98828	5.0293	0
										146.94	42.7109	33.5752	26.5342	20.7422	14.5361	9.72559	4.80469	0														149.74	22.2773	20.2217	17.0635	14.5537	11.665	8.97852	5.02344	0
										147.04	42.7227	33.5752	26.5439	20.7373	14.5381	9.73535	4.80273	0														149.84	22.2881	20.2383	17.0615	14.542	11.6748	8.97656	5.04297	0
										147.14	42.7178	33.5918	26.5342	20.7471	14.5479	9.73535	4.80566	0														149.94	22.2803	20.2266	17.0596	14.5469	11.6602	8.95898	5.0293	0
										147.24	42.7275	33.582	26.5459	20.7344	14.5479	9.74902	4.80078	0														150.04	22.29	20.2383	17.0537	14.5371	11.668	8.96484	5.03906	0
										147.34	42.7275	33.5781	26.5195	20.7461	14.5615	9.73438	4.80762	0														150.14	22.2822	20.2275	17.0518	14.5498	11.6787	8.98047	5.03613	0
										147.44	42.7412	33.5801	26.5205	20.7383	14.5498	9.7334	4.79297	0														150.24	22.2773	20.2188	17.0664	14.5586	11.6816	8.98047	5.03613	0
										147.54	42.7295	33.5889	26.5244	20.7344	14.5508	9.73535	4.78613	0														150.34	22.2939	20.2334	17.0635	14.5635	11.6875	8.98145	5.04297	0
										147.64	42.7305	33.585	26.5186	20.7344	14.5361	9.7373	4.79004	0														150.44	22.292	20.2383	17.0762	14.5693	11.7061	8.99512	5.04785	0
										147.74	42.7275	33.5859	26.5049	20.7412	14.5547	9.73535	4.79199	0														150.54	22.3047	20.2344	17.083	14.583	11.6934	8.9834	5.05469	0
										147.84	42.7295	33.5859	26.5146	20.7344	14.5576	9.74512	4.77637	0														150.64	22.3086	20.2432	17.0781	14.585	11.6855	8.97656	5.05762	0
										147.94	42.7227	33.5859	26.499	20.7373	14.5654	9.73828	4.78418	0														150.74	22.292	20.2451	17.0703	14.5859	11.7021	8.98145	5.05762	0
										148.04	42.7256	33.585	26.501	20.7305	14.5469	9.73535	4.78223	0														150.84	22.293	20.2461	17.0791	14.5859	11.6914	8.98535	5.04688	0
										148.14	42.7158	33.583	26.4951	20.7158	14.5488	9.7373	4.78613	0														150.94	22.2969	20.249	17.0762	14.5859	11.6865	8.9707	5.05078	0
										148.24	42.7197	33.583	26.4932	20.7227	14.5576	9.7334	4.7832	0														151.04	22.2871	20.251	17.0635	14.5928	11.6826	8.96484	5.04785	0
										148.34	42.7217	33.583	26.5049	20.7227	14.5508	9.74316	4.76953	0														151.14	22.2959	20.25	17.0713	14.5908	11.6865	8.97363	5.03809	0
										148.44	42.7148	33.5996	26.4883	20.7275	14.5508	9.74316	4.7793	0														151.24	22.2969	20.2461	17.0762	14.5977	11.6992	8.97656	5.03613	0
										148.54	42.7227	33.6064	26.4951	20.7256	14.5508	9.75684	4.78125	0														151.34	22.2969	20.2607	17.0938	14.6104	11.6973	8.97949	5.05469	0
										148.64	42.7227	33.5967	26.5	20.749	14.5625	9.76172	4.79102	0														151.44	22.2969	20.2656	17.0908	14.6172	11.7031	8.97363	5.05371	0
										148.74	42.7227	33.5898	26.5029	20.7393	14.5713	9.75293	4.79004	0														151.54	22.2998	20.2705	17.0879	14.6211	11.7109	8.98535	5.05859	0
										148.84	42.7314	33.5977	26.5078	20.7373	14.5723	9.75781	4.78125	0														151.64	22.3066	20.2744	17.1074	14.6289	11.7207	8.98047	5.05957	0
										148.94	42.7295	33.5947	26.5107	20.7539	14.5703	9.76563	4.79297	0														151.74	22.3281	20.2861	17.1064	14.6289	11.7373	8.98828	5.0625	0
										149.04	42.7373	33.5898	26.5098	20.75	14.5732	9.77441	4.80078	0														151.84	22.3203	20.2842	17.1172	14.6416	11.7256	8.97559	5.05469	0
										149.14	42.7451	33.5996	26.5195	20.7588	14.5801	9.77734	4.79785	0														151.94	22.3428	20.3086	17.1172	14.6357	11.748	8.98145	5.06738	0
										149.24	42.752	33.5996	26.5293	20.7617	14.5898	9.78906	4.80371	0														152.04	22.3359	20.292	17.1299	14.6396	11.7529	8.99023	5.05762	0
										149.34	42.7617	33.6016	26.541	20.7686	14.6016	9.79785	4.80762	0														152.14	22.3555	20.2969	17.125	14.6514	11.75	8.98145	5.0625	0
										149.44	42.7734	33.5996	26.5391	20.7705	14.6016	9.80371	4.81445	0														152.24	22.3594	20.3037	17.1201	14.6543	11.7363	8.97656	5.06055	0
										149.54	42.7822	33.6025	26.5459	20.7734	14.6094	9.81543	4.82422	0														152.34	22.3643	20.2949	17.1279	14.6514	11.75	8.98828	5.05566	0
										149.64	42.7881	33.5928	26.541	20.7715	14.6211	9.81348	4.83105	0														152.44	22.3535	20.2998	17.1348	14.665	11.7402	8.98047	5.04688	0
										149.74	42.7881	33.5947	26.5381	20.7793	14.6182	9.80859	4.8291	0														152.54	22.3721	20.3135	17.1348	14.6514	11.7529	8.98145	5.06738	0
										149.84	42.791	33.6064	26.543	20.7764	14.6113	9.81543	4.81055	0														152.64	22.3594	20.3037	17.1416	14.6689	11.7529	8.99512	5.05469	0
										149.94	42.7881	33.6016	26.5391	20.7813	14.6211	9.8252	4.82031	0														152.74	22.3604	20.3047	17.1484	14.6826	11.7529	8.98438	5.05078	0
										150.04	42.793	33.6016	26.5508	20.7861	14.6309	9.83691	4.8252	0														152.84	22.374	20.3164	17.1377	14.6758	11.7617	8.98828	5.05273	0
										150.14	42.8008	33.6016	26.5391	20.7979	14.6445	9.83887	4.83691	0														152.94	22.3662	20.3164	17.1416	14.6729	11.7568	9.00488	5.04688	0
										150.24	42.8047	33.6074	26.5391	20.8027	14.6504	9.83496	4.83398	0														153.04	22.3721	20.3164	17.1533	14.6846	11.7617	9.00781	5.06055	0
										150.34	42.7998	33.6094	26.5449	20.8008	14.6455	9.83594	4.83203	0														153.14	22.3789	20.3281	17.1543	14.6914	11.752	8.99512	5.05469	0
										150.44	42.7979	33.5947	26.5547	20.8086	14.6553	9.84766	4.82813	0														153.24	22.375	20.3408	17.1484	14.6777	11.748	8.99121	5.05566	0
										150.54	42.8076	33.6064	26.5439	20.8125	14.6602	9.84766	4.83984	0														153.34	22.3701	20.335	17.1465	14.6875	11.7451	8.99609	5.06055	0
										150.64	42.8125	33.5967	26.5508	20.8125	14.6621	9.85938	4.83691	0														153.44	22.3721	20.333	17.1533	14.6758	11.7432	8.99805	5.05078	0
										150.74	42.8096	33.5898	26.5508	20.8242	14.6758	9.85938	4.84863	0														153.54	22.3789	20.3398	17.1494	14.6777	11.7373	8.98828	5.05078	0
										150.84	42.8076	33.5898	26.5586	20.8193	14.6738	9.86719	4.85059	0														153.64	22.375	20.3359	17.1465	14.6826	11.7324	9	5.05273	0
										150.94	42.8125	33.5977	26.5557	20.8203	14.668	9.86426	4.84668	0														153.74	22.375	20.3281	17.1602	14.6826	11.7285	8.99902	5.05469	0
										151.04	42.8203	33.6045	26.542	20.8252	14.6699	9.86426	4.84863	0														153.84	22.3867	20.335	17.1523	14.6885	11.7334	8.99609	5.05273	0
										151.14	42.8174	33.5898	26.5537	20.8252	14.6719	9.88086	4.84375	0														153.94	22.3867	20.3291	17.1572	14.6953	11.7305	8.99316	5.04688	0
										151.24	42.8047	33.5947	26.5518	20.8311	14.6816	9.89063	4.84375	0														154.04	22.375	20.3389	17.1514	14.6992	11.7305	8.99316	5.03906	0
										151.34	42.8145	33.5898	26.5557	20.8242	14.6719	9.88867	4.84375	0														154.14	22.3838	20.3447	17.1533	14.6924	11.7412	9.00391	5.04102	0
										151.44	42.8057	33.585	26.5537	20.832	14.6768	9.89063	4.85156	0														154.24	22.3672	20.3398	17.1572	14.7109	11.7275	8.99902	5.03809	0
										151.54	42.8174	33.5898	26.5537	20.8252	14.6768	9.91992	4.85156	0														154.34	22.3789	20.3516	17.1553	14.7012	11.7383	8.99121	5.04297	0
										151.64	42.8125	33.5918	26.5635	20.8271	14.667	9.96875	4.83984	0														154.44	22.3691	20.3467	17.1611	14.707	11.7373	9.00781	5.02344	0
										151.74	42.8076	33.5967	26.5674	20.8242	14.6719	10.0215	4.85156	0														154.54	22.3633	20.3408	17.1777	14.7119	11.7285	9.01563	5.03125	0
										151.84	42.8047	33.5898	26.5537	20.8242	14.6689	10.0771	4.85156	0														154.64	22.3672	20.3594	17.1758	14.7266	11.7363	9.01953	5.03809	0
										151.94	42.8018	33.5967	26.5518	20.8203	14.6699	10.1201	4.84668	0														154.74	22.375	20.3652	17.1807	14.7383	11.7236	9.00781	5.03418	0
										152.04	42.8047	33.5869	26.5654	20.8203	14.6729	10.1797	4.84473	0														154.84	22.375	20.375	17.1826	14.7236	11.7373	9.02441	5.03906	0
										152.14	42.7959	33.5811	26.5586	20.8271	14.6865	10.2041	4.86133	0														154.94	22.3721	20.3691	17.207	14.7383	11.75	9.02734	5.04102	0
										152.24	42.8076	33.6064	26.5664	20.8174	14.6797	10.2627	4.85645	0														155.04	22.3838	20.3906	17.2197	14.7412	11.7549	9.03418	5.04297	0
										152.34	42.7979	33.5879	26.5752	20.8203	14.6875	10.332	4.86426	0														155.14	22.3896	20.3867	17.2148	14.7412	11.7412	9.01563	5.05078	0
										152.44	42.8008	33.5977	26.5801	20.8369	14.6992	10.3809	4.87109	0														155.24	22.4014	20.3936	17.2051	14.7266	11.75	9.02734	5.03809	0
										152.54	42.8174	33.6172	26.5664	20.8418	14.6914	10.4424	4.86328	0														155.34	22.3994	20.3896	17.2119	14.7314	11.75	9.02441	5.03125	0
										152.64	42.8076	33.6025	26.5859	20.8398	14.6963	10.5303	4.86621	0														155.44	22.418	20.3945	17.2119	14.7432	11.752	9.02246	5.03613	0
										152.74	42.793	33.6045	26.583	20.8643	14.7256	10.583	4.87891	0														155.54	22.418	20.3965	17.2236	14.7529	11.7529	9.03516	5.02832	0
										152.84	42.8154	33.5977	26.582	20.8604	14.7275	10.6279	4.88086	0														155.64	22.418	20.3984	17.2246	14.7578	11.75	9.02734	5.03809	0
										152.94	42.8174	33.6025	26.582	20.8652	14.7295	10.6533	4.89258	0														155.74	22.4307	20.4111	17.2236	14.751	11.7568	9.03906	5.04297	0
										153.04	42.8242	33.6211	26.5928	20.8564	14.7158	10.7021	4.88281	0														155.84	22.4375	20.4102	17.2383	14.7695	11.752	9.02246	5.03613	0
										153.14	42.8242	33.6143	26.6094	20.8711	14.7334	10.7383	4.89063	0														155.94	22.4375	20.4219	17.2314	14.7568	11.7451	9.02344	5.05469	0
										153.24	42.8203	33.624	26.6143	20.8828	14.75	10.7676	4.89551	0														156.04	22.4355	20.4082	17.2393	14.749	11.7363	9.02832	5.03809	0
										153.34	42.835	33.6211	26.626	20.8877	14.7549	10.7813	4.90723	0														156.14	22.4414	20.4063	17.2344	14.7588	11.75	9.03613	5.03125	0
										153.44	42.8369	33.6211	26.6279	20.8896	14.7666	10.7764	4.91699	0														156.24	22.4336	20.4111	17.2363	14.7627	11.7383	9.03125	5.03418	0
										153.54	42.8486	33.6211	26.6328	20.8896	14.7568	10.7764	4.92188	0														156.34	22.4473	20.418	17.2363	14.7607	11.7402	9.02246	5.03613	0
										153.64	42.8506	33.6211	26.6328	20.8877	14.7646	10.7383	4.92578	0														156.44	22.4492	20.418	17.2461	14.7607	11.75	9.02734	5.02832	0
										153.74	42.8604	33.624	26.6357	20.8945	14.7744	10.6602	4.92578	0														156.54	22.4434	20.4131	17.2441	14.7588	11.748	9.03223	5.02637	0
										153.84	42.8701	33.6123	26.6367	20.8975	14.7813	10.5908	4.92871	0														156.64	22.4453	20.4111	17.2461	14.7578	11.7568	9.04297	5.03125	0
										153.94	42.8633	33.6104	26.6318	20.9102	14.7842	10.5029	4.93457	0														156.74	22.4502	20.418	17.2627	14.7744	11.7451	9.04297	5.02637	0
										154.04	42.8711	33.626	26.6299	20.9102	14.7891	10.4111	4.93652	0														156.84	22.457	20.4297	17.2432	14.7695	11.7402	9.02637	5.03125	0
										154.14	42.8662	33.6377	26.6387	20.8984	14.7891	10.3086	4.92969	0														156.94	22.457	20.4209	17.2432	14.7676	11.7383	9.02734	5.01953	0
										154.24	42.8594	33.6328	26.6523	20.8926	14.7861	10.2422	4.91504	0														157.04	22.4492	20.4258	17.2393	14.7783	11.7451	9.02734	5.01953	0
										154.34	42.8535	33.6387	26.6436	20.9092	14.7979	10.1963	4.92676	0														157.14	22.46	20.4258	17.2393	14.7744	11.7451	9.02734	5.01953	0
										154.44	42.8672	33.6367	26.6436	20.9141	14.8076	10.1387	4.92578	0														157.24	22.4502	20.4258	17.2432	14.7813	11.7529	9.03516	5.00488	0
										154.54	42.8555	33.6455	26.6367	20.9053	14.8154	10.0781	4.93164	0														157.34	22.457	20.4424	17.2393	14.7803	11.75	9.04688	5.0166	0
										154.64	42.8584	33.6455	26.6455	20.8955	14.8018	10.0488	4.92969	0														157.44	22.4648	20.4453	17.2559	14.7969	11.7402	9.03906	5.02344	0
										154.74	42.8545	33.6553	26.6289	20.9111	14.8174	10.0146	4.94336	0														157.54	22.4736	20.457	17.2578	14.7842	11.7412	9.04688	5.03809	0
										154.84	42.8682	33.6514	26.6367	20.9063	14.8047	10.0029	4.94824	0														157.64	22.4756	20.4492	17.2539	14.7783	11.7451	9.04395	5.02637	0
										154.94	42.8633	33.665	26.6289	20.9004	14.8076	9.96973	4.94922	0														157.74	22.4648	20.457	17.2607	14.7939	11.7412	9.03418	5.02734	0
										155.04	42.8711	33.6553	26.6377	20.9033	14.8037	9.95801	4.94141	0														157.84	22.4736	20.4688	17.2656	14.7803	11.7568	9.05371	5.02832	0
										155.14	42.8828	33.6611	26.6309	20.9189	14.8301	9.95117	4.95313	0														157.94	22.46	20.46	17.2734	14.7998	11.7646	9.05176	5.01465	0
										155.24	42.8799	33.6689	26.6416	20.9014	14.8193	9.96191	4.95313	0														158.04	22.4795	20.4814	17.2803	14.8066	11.7529	9.04688	5.03125	0
										155.34	42.8701	33.6592	26.6455	20.9053	14.8203	9.9707	4.9541	0														158.14	22.4941	20.4854	17.2822	14.7969	11.7617	9.05566	5.02832	0
										155.44	42.874	33.6387	26.6357	20.9189	14.8291	9.96777	4.97266	0														158.24	22.4883	20.4805	17.2871	14.8086	11.7764	9.05859	5.02832	0
										155.54	42.8877	33.6533	26.6162	20.9141	14.8105	9.97852	4.95996	0														158.34	22.5	20.4922	17.2939	14.8135	11.7764	9.07031	5.03516	0
										155.64	42.8828	33.6533	26.624	20.8975	14.8086	9.98828	4.94824	0														158.44	22.499	20.4912	17.2939	14.8203	11.7646	9.06543	5.0459	0
										155.74	42.8779	33.6514	26.6338	20.9023	14.8252	9.98535	4.94629	0														158.54	22.5156	20.5078	17.292	14.8154	11.7646	9.05469	5.05078	0
										155.84	42.8857	33.6602	26.6221	20.9121	14.8369	9.99316	4.96094	0														158.64	22.4912	20.4951	17.29	14.8115	11.7793	9.05859	5.05078	0
										155.94	42.8955	33.665	26.6357	20.9092	14.8271	9.99902	4.96094	0														158.74	22.4922	20.4893	17.2949	14.8281	11.7725	9.05859	5.05078	0
										156.04	42.8828	33.6719	26.6338	20.9209	14.8389	9.98828	4.96484	0														158.84	22.4961	20.5078	17.3018	14.8164	11.7852	9.05469	5.05078	0
										156.14	42.8945	33.6797	26.6328	20.9072	14.8418	10	4.96973	0														158.94	22.4893	20.5078	17.3125	14.8242	11.7988	9.06152	5.04297	0
										156.24	42.8994	33.668	26.6338	20.9141	14.8438	10.001	4.96484	0														159.04	22.5039	20.5039	17.3291	14.8291	11.8203	9.07129	5.05078	0
										156.34	42.9111	33.6826	26.6357	20.9268	14.8545	10.0029	4.97559	0														159.14	22.5039	20.5186	17.3389	14.8447	11.8154	9.07813	5.06543	0
										156.44	42.9258	33.6768	26.6406	20.9287	14.8467	10	4.98047	0														159.24	22.5176	20.5322	17.3525	14.8545	11.8125	9.07813	5.08691	0
										156.54	42.9092	33.6602	26.6289	20.9248	14.8643	9.98828	4.98047	0														159.34	22.5313	20.5391	17.3447	14.8594	11.8154	9.07813	5.08691	0
										156.64	42.917	33.668	26.624	20.9189	14.8604	9.98047	4.97754	0														159.44	22.5342	20.5391	17.3408	14.8477	11.8184	9.06641	5.09375	0
										156.74	42.9189	33.668	26.6172	20.9141	14.8506	9.98828	4.9707	0														159.54	22.5469	20.54	17.3359	14.8477	11.8105	9.06641	5.09375	0
										156.84	42.9092	33.6768	26.6191	20.9102	14.8428	9.98535	4.97363	0														159.64	22.5469	20.5469	17.3359	14.8311	11.8154	9.07813	5.09375	0
										156.94	42.9102	33.667	26.6211	20.9072	14.8496	9.99707	4.97754	0														159.74	22.5352	20.5342	17.334	14.8408	11.8037	9.07031	5.07715	0
										157.04	42.9072	33.6748	26.6191	20.917	14.8633	9.99902	4.99707	0														159.84	22.5469	20.5439	17.3408	14.8398	11.792	9.07031	5.08496	0
										157.14	42.9072	33.668	26.6289	20.917	14.8584	10.0068	4.99121	0														159.94	22.542	20.542	17.333	14.8281	11.7969	9.07129	5.07031	0
										157.24	42.9092	33.6758	26.6211	20.9189	14.8633	10.0117	4.99902	0														160.04	22.5352	20.5469	17.334	14.8389	11.8037	9.07813	5.07031	0
										157.34	42.9141	33.668	26.6172	20.9141	14.8711	10.0195	5.00391	0														160.14	22.5352	20.5547	17.3408	14.8359	11.8037	9.08105	5.07813	0
										157.44	42.917	33.6699	26.6172	20.9199	14.874	10.0225	5.00684	0														160.24	22.5234	20.5547	17.3555	14.8477	11.8037	9.07813	5.06348	0
[truncated: 7,424 more rows]
[truncated: 1 more columns]
